# Supplementary material for: Genetic Association Between Sex Hormones, Serum Urate, and Gout: A Comprehensive Mendelian Randomization Study
Source: Int J Endocrinol. 2026 Apr 20;2026:8839727. doi: 10.1155/ije/8839727 (PMC13092932; doi:10.1155/ije/8839727)
Supplement: Supplementary file 1 — Supporting Information 1 Supporting Table 1: Table S1: STROBE Statement–Checklist of items relevant to Mendelian randomization studies. Table S2: Characteristics of the summary GWAS datasets used in this study. Table S3: Summary of instrumental variables (IVs) selected for Mendelian randomization analyses. Tables S4–S9: Mendelian randomization estimates for the causal associations between sex hormones and serum urate or gout risk in the total population, and stratified by sex (men and women). Tables S10–S15: Sensitivity analyses using various MR methods (e.g., MR‐Egger, weighted median, and MR‐PRESSO) for each exposure‐outcome pair in total population and sex‐stratified groups. Table S16: MR‐PHEWAS results for the top 10 SNPs of each exposure using a significance threshold of p < 1 × 10−5. Tables S17–S20: Multivariable MR (MVMR) estimates for the association between total testosterone, age at menarche/menopause, and gout or serum urate levels in total or sex‐stratified populations. Tables S21–S22: Bayesian colocalization analysis for the shared genetic basis between sex hormones and serum urate or gout. Table S23: Results from MR‐CAUSE analyses exploring the liability effect of total testosterone on serum urate levels in females. [file IJE-2026-8839727-s001.xlsx]

## Sheet: Index
Genetic association between sex hormones, serum urate and gout: a comprehensive Mendelian randomization study
Table S1.	STROBE Statement-Checklist of items in reports of Mendelian randomization.
Table S2.	Characteristics of the summary GWAS data.
Table S3.	Characteristics of the instrumental variables.
Table S4.	MR estimates of the causal associations between sex hormones and serum urate in total population.
Table S5.	MR estimates of the causal associations between sex hormones and risk of gout in total population.
Table S6.	MR estimates of the causal associations between sex hormones and serum urate among men.
Table S7.	MR estimates of the causal associations between sex hormones and serum urate among women.
Table S8.	MR estimates of the causal associations between sex hormones and risk of gout among men.
Table S9.	MR estimates of the causal associations between sex hormones and risk of gout among women.
Table S10.	Sensitivity analysis of the causal associations between sex hormones and serum urate in total population.
Table S11.	Sensitivity analysis of the causal associations between sex hormones and risk of gout in total population.
Table S12.	Sensitivity analysis of the causal associations between sex hormones and serum urate among men.
Table S13.	Sensitivity analysis of the causal associations between sex hormones and serum urate among women.
Table S14.	Sensitivity analysis of the causal associations between sex hormones and risk of gout among men.
Table S15.	Sensitivity analysis of the causal associations between sex hormones and risk of gout among women.
Table S16.	For the top10 SNPs for each exposure an MR-PHEWAS being done, using a P-value of 1e-5 as a threshold (Note: not all SNPs will have significant associations with other GWAS).
Table S17.	MVMR estimates of the causal associations between total testosterone and gout in total population after adjusting for confounding factors.
Table S18.	MVMR estimates of the causal associations between total testosterone and serum urate among women after adjusting for confounding factors.
Table S19.	MVMR estimates of the causal associations between age at menarhe and serum urate among women after adjusting for confounding factors.
Table S20.	MVMR estimates of the causal associations between age at menopause and serum urate among women after adjusting for confounding factors.
Table S21.	Colocalization analysis for the associations between sex hormones and serum urate.
Table S22.	Colocalization analysis for the associations between sex hormones and risk of gout.
Table S23.	MR-CAUSE analysis associating the liability for Total testosterone with serum urate in females.

## Sheet: Table S1
Table S1. STROBE Statement-Checklist of items in reports of Mendelian randomization
Item No	Section	Checklist item	Check in our study
1	Title and abstract	Indicate mendelian randomisation (MR) as the study’s design in the title and/or the abstract if that is a main purpose of the study	Mendelian randomization is specified in the title and in the abstract methods.
	Introduction
2	Background	Explain the scientific background and rationale for the reported study. What is the exposure? Is a potential causal association between exposure and outcome plausible? Justify why MR is a helpful method to address the study question	Explained in the paragraph 1-4 of Introduction.
3	Objectives	State specific objectives clearly, including prespecified causal hypotheses (if any). State that MR is a method that, under specific assumptions, intends to estimate causal effects	Stated in the paragraph 3-4 of Introduction.
	Methods
4	Study design and data sources	Present key elements of the study design early in the article. Consider including a table listing sources of data for all phases of the study. For each data source contributing to the analysis, describe the following:	Presented in the Methods, Figure 1 and Additional file 1: Table S2.
	a)	Setting: Describe the study design and the underlying population, if possible. Describe the setting, locations, and relevant dates, including periods of recruitment, exposure, follow-up, and data collection, when available.	Available information is provieded in the "Data sources" section of Methods.
	b)	Participants: Give the eligibility criteria, and the sources and methods of selection of participants. Report the sample size, and whether any power or sample size calculations were carried out prior to the main analysis	Presented in the Methods and Additional file 1: Table S2.
	c)	Describe measurement, quality control, and selection of genetic variants	Presented in "Data analysis" section of the Methods
	d)	For each exposure, outcome, and other relevant variables, describe methods of assessment and diagnostic criteria for diseases	Provided in Reference.
	e)	Provide details of ethics committee approval and participant informed consent, if relevant	No additional ethics approval or consent to participate was required.
5	Assumptions	Explicitly state the three core instrumental variable assumptions for the main analysis (relevance, independence, and exclusion restriction), as well assumptions for any additional or sensitivity analysis	Presented in "Study design" section of the Methods and Figure 1.
6	Statistical methods: main analysis	Describe statistical methods and statistics used	Presented in "Data analysis" section of Methods.
	a)	Describe how quantitative variables were handled in the analyses (that is, scale, units, model)	Does not apply.
	b)	Describe how genetic variants were handled in the analyses and, if applicable, how their weights were selected	Presented in "Data analysis" section of Methods.
	c)	Describe the MR estimator (eg, two stage least squares, Wald ratio) and related statistics. Detail the included covariates and, in the case of two sample MR, whether the same covariate set was used for adjustment in the two samples	Does not apply.
	d)	Explain how missing data were addressed	Does not apply.
	e)	If applicable, indicate how multiple testing was addressed	Does not apply.
7	Assessment of assumptions	Describe any methods or prior knowledge used to assess the assumptions or justify their validity	Does not apply.
8	Sensitivity analyses and additional analyses	Describe any sensitivity analyses or additional analyses performed (eg, comparison of effect estimates from different approaches, independent replication, bias analytic techniques, validation of instruments, simulations)	Presented in "Sensitivity analyses" section of Methods.
9	Software and pre-registration
	a)	Name statistical software and package(s), including version and settings used	Presented in "Statistical Analyses" section of Methods.
	b)	State whether the study protocol and details were pre-registered (as well as when and where)	Does not apply.
	Results
10	Descriptive data
	a)	Report the numbers of individuals at each stage of included studies and reasons for exclusion. Consider use of a flow diagram	Does not apply.
	b)	Report summary statistics for phenotypic exposure(s), outcome(s), and other relevant variables (eg, means, SDs, proportions)	Presented in "Data sources" section of Methods and Additional file 1: Table S2.
	c)	If the data sources include meta-analyses of previous studies, provide the assessments of heterogeneity across these studies	Does not apply.
	d)	For two sample MR:
		i. Provide justification of the similarity of the genetic variant-exposure associations between the exposure and outcome samples	Does not apply.
		ii. Provide information on the number of individuals who overlap between the exposure and outcome studies	No overlap.
11	Main results
	a)	Report the associations between genetic variant and exposure, and between genetic variant and outcome, preferably on an interpretable scale	Does not apply.
	b)	Report MR estimates of the association between exposure and outcome, and the measures of uncertainty from the MR analysis, on an interpretable scale, such as odds ratio or relative risk per SD difference	Presented in "The causal association between sex hormones and serum urate/gout according to MR analyses" section of the Results.
	c)	If relevant, consider translating estimates of relative risk into absolute risk for a meaningful time period	Does not apply.
	d)	Consider plots to visualise results (eg, forest plot, scatterplot of associations between genetic variants and outcome v between genetic variants and exposure)	Figure 2-4.
12	Assessment of assumptions
	a)	Report the assessment of the validity of the assumptions	Does not apply.
	b)	Report any additional statistics (eg, assessments of heterogeneity across genetic variants, such as I2, Q statistic, or E value)	Additional file 1: Table S4-S16.
13	Sensitivity analyses and additional analyses
	a)	Report any sensitivity analyses to assess the robustness of the main results to violations of the assumptions	Presented in "The causal association between sex hormones and serum urate/gout according to MR analyses" section of the Results.
	b)	Report results from other sensitivity analyses or additional analyses	Presented in the Results.
	c)	Report any assessment of direction of causal association (eg, bidirectional MR)	Presented in "The causal association between sex hormones and serum urate/gout according to MR analyses" section of the Results.
	d)	When relevant, report and compare with estimates from non-MR analyses	Presented in the Results.
	e)	Consider additional plots to visualise results (eg, leave-one-out analyses)	Does not apply.
	Discussion
14	Key results	Summarise key results with reference to study objectives	Presented in the first paragraph of the Discussion.
15	Limitations	Discuss limitations of the study, taking into account the validity of the instrumental variable assumptions, other sources of potential bias, and imprecision. Discuss both direction and magnitude of any potential bias and any efforts to address them	Presented in "Strengths and limitations" section of the Discussion.
16	Interpretation
	a)	Meaning: Give a cautious overall interpretation of results in the context of their limitations and in comparison with other studies	Presented in the paragraph 2-4 of Discussion.
	b)	Mechanism: Discuss underlying biological mechanisms that could drive a potential causal association between the investigated exposure and the outcome, and whether the gene-environment equivalence assumption is reasonable. Use causal language carefully, clarifying that instrumental variable estimates may provide causal effects only under certain assumptions	Presented in the paragraph 1-4 of Discussion.
	c)	Clinical relevance: Discuss whether the results have clinical or public policy relevance, and to what extent they inform effect sizes of possible interventions	Presented in the paragraph 5 of Discussion.
17	Generalisability	Discuss the generalisability of the study results (a) to other populations, (b) across other exposure periods/timings, and (c) across other levels of exposure	Does not apply.
	Other information
18	Funding	Describe sources of funding and the role of funders in the present study and, if applicable, sources of funding for the databases and original study or studies on which the present study is based	Presented in Funding.
19	Data and data sharing	Provide the data used to perform all analyses or report where and how the data can be accessed, and reference these sources in the article. Provide the statistical code needed to reproduce the results in the article, or report whether the code is publicly accessible and if so, where	Presented in Availability of Data and Materials statement.
20	Conflicts of interest	All authors should declare all potential conflicts of interest	The authors declare that they have no competing interests.

## Sheet: Table S2
Table S2. Characteristics of the summary GWAS data.
GWAS	PMID	Phenotype	Category	Sample Size	Unit	Data transformaton	Adjusted for	Link
Day et al	28436984	Age at menarche	Exposures	329345	Years	NA	Age at study visit, study-specific covariates	https://gwas.mrcieu.ac.uk/datasets/ieu-b-5106/
Ruth et al	34349265	Age at menopause		201323	Years	NA	Study-specific covariates	https://www.reprogen.org/data_download.html
Ruth et al	32042192	Bioavailable testosterone		Total: 382,988	nmol/L	Sex-specific inverse normal transformation of rank	Genotyping chip, age at baseline and 10 genetically derived principal components	https://gwas.mrcieu.ac.uk/datasets/ebi-a-GCST90012104/
				Males: 178,782	nmol/L	Males: inverse normal transformation of rank	Males: Fasting time, age, center, chip/release of genetic data	https://gwas.mrcieu.ac.uk/datasets/ebi-a-GCST90012103/
				Females: 188,507	nmol/L	Females: Natural log	Females: Age, dilution, batch, mins since blood draw, time of blood draw, menopause, operation status	https://gwas.mrcieu.ac.uk/datasets/ebi-a-GCST90012102/
	32042192	SHBG		Total: 368,929	nmol/L	Residualised natural log calculated separately in men and women	Genotyping chip, age at baseline and 10 genetically derived principal components	https://gwas.mrcieu.ac.uk/datasets/ebi-a-GCST90012110/
				Males: 180,094	nmol/L		Males: Age, BMI, batch, dilution	https://gwas.mrcieu.ac.uk/datasets/ebi-a-GCST90012108/
				Females: 188,908	nmol/L		Females: Age, BMI, batch ,ilution, menopause status, operation status	https://gwas.mrcieu.ac.uk/datasets/ebi-a-GCST90012106/
	32042192	Total testosterone		Total: 425,097	nmol/L	Inverse normal transformation of rank	Genotyping chip, age at baseline and 10 genetically derived principal components	https://gwas.mrcieu.ac.uk/datasets/ebi-a-GCST90012114/
				Males: 194,453	nmol/L		Males: Fasting time, age, centre, chip/release of genetic data	https://gwas.mrcieu.ac.uk/datasets/ebi-a-GCST90012113/
				Females: 230,454	nmol/L		Females: Fasting time, age, centre, chip/release of genetic data	https://gwas.mrcieu.ac.uk/datasets/ebi-a-GCST90012112/
Schmitz et al	34255042	Estradiol		Total: 311,675	pmol/L	As a binary phenotype (above/below detection limit 175 pmol/L)	NA
				Males: 147,690	pmol/L		Males: Age, BMI	https://gwas.mrcieu.ac.uk/datasets/ebi-a-GCST90020091/
				Females: 163,985	pmol/L		Females: Age, BMI, hormone replacement therapy, oral contraceptive use, number of live births, menopausal status, hysterectomy	https://gwas.mrcieu.ac.uk/datasets/ebi-a-GCST90020092/
Tin et al	31578528	Serum urate	Outcomes	Total: 288,649	mg/dl	Converted to μmol/L by multiplying by 59.5	Age, sex, study-specific covariates	https://www.ebi.ac.uk/gwas/studies/GCST008971
Tin et al	31578528	Gout		Total:763,813 Cases:13,179 Controls:750,634	NA	NA	Age, sex, genetic principal components, and study-specific covariates	https://www.ebi.ac.uk/gwas/studies/GCST008970
Köttgen et al	23263486	Serum urate		Total: 110,347	mg/dl	Converted to μmol/L by multiplying by 59.5	Age, sex, study-specific covariates	https://gwas.mrcieu.ac.uk/datasets/ieu-a-1055/
Köttgen et al	23263486	Gout		Total:69,374 Cases:2,115 Controls:67,259	NA	NA	Age, sex, study-specific covariates	https://gwas.mrcieu.ac.uk/datasets/ieu-a-1054/
UK Biobank	NA	Serum urate		Males:159,081 Females:184,755	umol/L	NA	NA	https://biobank.ctsu.ox.ac.uk/crystal/field.cgi?id=30880
UK Biobank	NA	Gout		Males:166,988 (Cases: 4797) Females:194,153 (Cases: 377)	NA	NA	NA	https://biobank.ctsu.ox.ac.uk/crystal/field.cgi?id=20002
Abbreviations: GWAS: genome-wide association study; SHBG: sex hormone binding globulin; BMI, body-mass index; NA: not available.

## Sheet: Table S3
Table S3. Characteristics of the instrumental variables.
Total population	Serum urate (Tin et al)				Gout (Tin et al)				Serum urate (Köttgen et al)				Gout (Köttgen et al)
Exposures	SNPs (n)	R2	F_statistics	Statistical power	SNPs (n)	R2	F_statistics	Statistical power	SNPs (n)	R2	F_statistics	Statistical power	SNPs (n)	R2	F_statistics	Statistical power
Total testosterone	167	0.0119066	5062.75	0.984	170	0.012058	5127.12	1	49	0.00291679	1240.28	1	50	0.00329442	1400.87	0.711
Bioavailable testosterone	108	0.0166462	6378.23	0.102	111	0.0169071	6478.16	0.035	38	0.00448287	1717.16	0.345	38	0.00448287	1717.16	0.038
SHBG	80	0.0128	4723.64	0.446	82	0.0129766	4788.79	0.731	24	0.00308833	1139.61	0.672	25	0.00317178	1170.4	0.207
Estradiol	7	0.022646	7087.59	0.125	7	0.022646	7087.59	0.052	5	0.0158094	4949.49	0.551	5	0.0158094	4949.49	0.037
Among men	Serum urate (UK Biobank)				Gout
Exposures	SNPs (n)	R2	F_statistics	Statistical power	SNPs (n)	R2	F_statistics	Statistical power
Total testosterone	164	0.0640068	12465.9	0.171	168	0.0650627	12671.4	0.029
Bioavailable testosterone	84	0.0373779	6693.93	0.117	84	0.0373779	6693.93	0.025
SHBG	34	0.00968875	1745.65	0.217	35	0.00986118	1776.71	0.026
Estradiol	12	0.078862	11788.9	0.074	12	0.078862	11788.9	0.026
Among women	Serum urate				Gout
Exposures	SNPs (n)	R2	F_statistics	Statistical power	SNPs (n)	R2	F_statistics	Statistical power
Total testosterone	199	0.0693605	16005.3	0.925	207	0.0724472	16717	0.025
Bioavailable testosterone	83	0.037233	7030.74	0.036	85	0.0375488	7090.28	0.025
SHBG	38	0.0105129	1986.84	0.753	45	0.0122343	2312.15	0.025
Estradiol	2	0.00554494	911.973	0.818	2	0.00554494	911.973	0.025
Age at menarche	105	0.0807897	26646.6	1	108	0.0838217	27646.2	0.025
Age at menopause	203	1.53271	318445	1	205	1.59917	331995	0.025
Abbreviations: SNPs: single nucleotide polymorphisms; SHBG: sex hormone binding globulin.

## Sheet: Table S4
Table S4. MR estimates of the causal associations between sex hormones and serum urate in total population.
Outcome	Exposure	Method	Directionality test	SNPs (n)	β	95%CI	P-value	FDR P	Heterogeneity		Horizontal pleiotropy
			Correct causal direction						Cochran's Q	P-value	Egger intercept	SE	P-value	MR-PRESSO global test p	MR-PRESSO distortion test p
Serum urate (Tin et al)	Total testosterone	IVW-RE	TRUE	167	-0.0749659	-0.179,0.029	0.156366	0.234549	584.047	6.38831e-48	-0.00379934	0.00141409	0.00795314	0.0002	0.9986
		MR Egger		167	0.170785	-0.035,0.377	0.106335	0.234549
		Weighted median		167	0.0316186	-0.073,0.136	0.552045	0.552045
	Bioavailable testosterone	IVW-RE	TRUE	108	-0.00758026	-0.089,0.074	0.855049	0.855049	353.272	4.4007e-28	0.000775413	0.00188899	0.682275	0.0002	0.3182
		MR Egger		108	-0.0401543	-0.216,0.136	0.655043	0.855049
		Weighted median		108	0.00941204	-0.082,0.101	0.839939	0.855049
	SHBG	IVW-RE	TRUE	80	0.0324234	-0.090,0.155	0.602924	0.602924	438.717	2.74776e-51	-0.00509457	0.00256515	0.0505386	0.0002	0.5668
		MR Egger		80	0.224856	0.000,0.449	0.0533184	0.128396
		Weighted median		80	0.0973969	-0.014,0.208	0.0855976	0.128396
	Estradiol	IVW-RE	TRUE	7	0.0127143	-0.024,0.050	0.499856	0.749784	6.02918	0.41993	-0.00386621	0.00516908	0.488156	0.4138	NA
		MR Egger		7	0.0502624	-0.055,0.156	0.393741	0.749784
		Weighted median		7	-0.00103654	-0.051,0.049	0.967484	0.967484
Serum urate (Köttgen et al)	Total testosterone	IVW-RE	TRUE	49	-0.377775	-0.587,-0.169	0.000402509	0.00120753	97.1842	3.47085e-05	-0.000954602	0.00290001	0.743489	0.0002	0.7364
		MR Egger		49	-0.30641	-0.781,0.168	0.211902	0.211902
		Weighted median		49	-0.200054	-0.436,0.036	0.0971093	0.145664
	Bioavailable testosterone	IVW-RE	TRUE	38	-0.0667003	-0.287,0.154	0.553644	0.553644	135.987	3.08826e-13	0.00521302	0.0065165	0.428974	0.0002	0.7484
		MR Egger		38	-0.361838	-1.118,0.395	0.354674	0.53201
		Weighted median		38	-0.11425	-0.306,0.078	0.24397	0.53201
	SHBG	IVW-RE	TRUE	24	-0.133408	-0.417,0.150	0.35671	0.535065	96.6339	5.33538e-11	-0.00116101	0.00656106	0.861163	0.0002	0.994
		MR Egger		24	-0.0754281	-0.780,0.629	0.835738	0.835738
		Weighted median		24	-0.149893	-0.363,0.063	0.167616	0.502849
	Estradiol	IVW-RE	TRUE	5	0.053288	-0.013,0.120	0.116579	0.349738	5.06969	0.280221	0.00457334	0.0127757	0.744069	0.351	NA
		MR Egger		5	0.00223911	-0.287,0.292	0.988855	0.988855
		Weighted median		5	0.0349302	-0.041,0.111	0.369422	0.554133
Meta analysis
Exposure	Method	β	95%CI	P-value	Heterogeneity
					I2	tau2	P-value
Total testosterone	IVW-RE	-0.212168	-0.508,0.083	0.159267	0.85	0.0387487	0.0110379
	MR Egger	-0.018	-0.475,0.439	0.939	0.69	0.079	0.07
	Weighted median	-0.059	-0.280,0.163	0.602	0.68	0.018	0.08
Bioavailable testosterone	IVW-RE	-0.0146478	-0.091,0.062	0.706764	0	0	0.622284
	MR Egger	-0.057	-0.228,0.114	0.517	0	0	0.42
	Weighted median	-0.022	-0.128,0.084	0.679	0.23	0.002	0.25
SHBG	IVW-RE	0.00096753	-0.126,0.128	0.988127	0.1	0.0013315	0.292687
	MR Egger	0.197	-0.017,0.411	0.071	0	0	0.43
	Weighted median	-0.009	-0.249,0.231	0.942	0.75	0.023	0.04
Estradiol	IVW-RE	0.0231676	-0.012,0.058	0.191675	0.08	6.90399e-05	0.296127
	MR Egger	0.045	-0.055,0.144	0.378	0	0	0.76
	Weighted median	0.01	-0.032,0.051	0.648	0	0	0.44
The bold font indicates statistical significance (P < 0.05).
Abbreviations: SNPs: single nucleotide polymorphisms; SHBG: sex hormone binding globulin; MR, mendelian randomization; IVW-RE, inverse variance weighted with multiplicative random effects;SE, standard error; CI, confidence interval; FDR, false discovery rate; NA, not available.

## Sheet: Table S5
Table S5. MR estimates of the causal associations between sex hormones and risk of gout in total population.
Outcome	Exposure	Method	Directionality test	SNPs (n)	OR	95%CI	P-value	FDR P	Heterogeneity		Horizontal pleiotropy
			Correct causal direction						Cochran's Q	P-value	Egger intercept	SE	P-value	MR-PRESSO global test p	MR-PRESSO distortion test p
Gout (Tin et al)	Total testosterone	IVW-RE	TRUE	170	0.647757	0.505-0.832	0.000654721	0.00196416	310.01	2.22727e-10	-0.00533372	0.00350748	0.130223	0.0002	0.9758
		MR Egger		170	0.913964	0.550-1.520	0.729317	0.729317
		Weighted median		170	0.719626	0.529-0.979	0.0359034	0.0538551
	Bioavailable testosterone	IVW-RE	TRUE	111	1.01246	0.837-1.225	0.898535	0.898535	187.727	5.57067e-06	-0.0012983	0.00431115	0.763875	0.0002	0.166
		MR Egger		111	1.06794	0.718-1.587	0.745766	0.898535
		Weighted median		111	0.88305	0.681-1.145	0.347728	0.898535
	SHBG	IVW-RE	TRUE	82	0.81901	0.622-1.079	0.155847	0.467541	209.164	2.76737e-13	-0.00859534	0.00579408	0.141879	0.0002	0.105
		MR Egger		82	1.13299	0.681-1.884	0.63177	0.944594
		Weighted median		82	0.989896	0.743-1.318	0.944594	0.944594
	Estradiol	IVW-RE	TRUE	7	1.01825	0.882-1.175	0.804852	0.804852	8.46258	0.206134	-0.0119797	0.0201167	0.577432	0.2564	NA
		MR Egger		7	1.14092	0.762-1.709	0.5506	0.804852
		Weighted median		7	1.02965	0.875-1.212	0.725399	0.804852
Gout (Köttgen et al)	Total testosterone	IVW-RE	TRUE	50	0.382668	0.154-0.950	0.0384581	0.115374	59.7563	0.139592	0.00759118	0.012589	0.549347	0.0724	NA
		MR Egger		50	0.225079	0.032-1.587	0.141021	0.211531
		Weighted median		50	0.87793	0.227-3.396	0.850386	0.850386
	Bioavailable testosterone	IVW-RE	TRUE	38	0.944129	0.450-1.980	0.879079	0.879079	42.5124	0.245674	-0.0211777	0.0214446	0.329961	0.267	NA
		MR Egger		38	3.16642	0.256-39.094	0.374714	0.879079
		Weighted median		38	1.30586	0.472-3.613	0.607286	0.879079
	SHBG	IVW-RE	TRUE	25	0.643035	0.251-1.647	0.357429	0.894143	31.0764	0.151593	-0.013333	0.0216334	0.543738	0.1658	NA
		MR Egger		25	1.24832	0.123-12.637	0.852676	0.894143
		Weighted median		25	1.08138	0.342-3.423	0.894143	0.894143
	Estradiol	IVW-RE	TRUE	5	1.02736	0.743-1.421	0.870449	0.870449	3.3225	0.505375	0.108243	0.0607155	0.172635	0.4394	NA
		MR Egger		5	0.305828	0.077-1.214	0.190776	0.572327
		Weighted median		5	1.05234	0.659-1.680	0.830686	0.870449
Meta analysis
Exposure	Method	OR	95%CI	P-value	Heterogeneity
					I2	tau2	P-value
Total testosterone	IVW-RE	0.601541	0.420-0.861	0.00547465	0.16	0.022724	0.274074
	MR Egger	0.631	0.188-2.119	0.456238	0.46	0.452	0.17
	Weighted median	0.727	0.538-0.981	0.0368	0	0	0.78
Bioavailable testosterone	IVW-RE	1.00809	0.838-1.212	0.931769	0	0	0.857864
	MR Egger	1.096	0.741-1.622	0.644723	0	0	0.4
	Weighted median	0.904	0.703-1.163	0.433724	0	0	0.53
SHBG	IVW-RE	0.803475	0.617-1.047	0.105065	0	0	0.628538
	MR Egger	1.138	0.692-1.870	0.60992	0	0	0.94
	Weighted median	0.995	0.754-1.314	0.9718	0	0	0.88
Estradiol	IVW-RE	1.01974	0.894-1.163	0.770343	0	0	0.960748
	MR Egger	0.701	0.202-2.437	0.576817	0.69	0.598	0.07
	Weighted median	1.032	0.885-1.204	0.687635	0	0	0.93
The bold font indicates statistical significance (P < 0.05).
Abbreviations: SNPs: single nucleotide polymorphisms; SHBG: sex hormone binding globulin; MR, mendelian randomization; IVW-RE, inverse variance weighted with multiplicative random effects;OR, odds ratio; SE, standard error; CI, confidence interval; FDR, false discovery rate; NA, not available.

## Sheet: Table S6
Table S6. MR estimates of the causal associations between sex hormones and serum urate among men.
Outcome	Exposure	Method	Directionality test	SNPs (n)	β	95%CI	P-value	FDR P	Heterogeneity		Horizontal pleiotropy
			Correct causal direction						Cochran's Q	P-value	Egger intercept	SE	P-value	MR-PRESSO global test p	MR-PRESSO distortion test p
Serum urate (UK Biobank among men)	Total testosterone	IVW-RE	TRUE	164	-0.0119164	-0.047,0.023	0.508058	0.508058	530.107	2.06557e-40	-0.00212561	0.00108825	0.0525137	0.0002	0.0764
		MR Egger		164	0.0413054	-0.023,0.105	0.206608	0.309911
		Weighted median		164	0.0282513	-0.009,0.066	0.139028	0.309911
	Bioavailable testosterone	IVW-RE	TRUE	84	0.0111685	-0.025,0.047	0.541457	0.541457	163.304	3.50814e-07	-0.00125815	0.00116309	0.282543	0.0002	0.997
		MR Egger		84	0.0400916	-0.023,0.104	0.219257	0.477936
		Weighted median		84	0.0260887	-0.025,0.077	0.318624	0.477936
	SHBG	IVW-RE	TRUE	34	0.0291449	-0.076,0.135	0.588243	0.719723	144.918	5.62769e-16	0.00243233	0.00328963	0.465059	0.0002	0.607
		MR Egger		34	-0.0384942	-0.247,0.170	0.719723	0.719723
		Weighted median		34	0.0456927	-0.039,0.130	0.287617	0.719723
	Estradiol	IVW-RE	TRUE	12	-0.00461607	-0.037,0.028	0.778915	0.778915	37.0728	0.000112038	0.00485702	0.00762256	0.538315	0.0002	0.6564
		MR Egger		12	-0.0346315	-0.133,0.063	0.504705	0.757058
		Weighted median		12	-0.0163467	-0.041,0.008	0.192241	0.576722
Abbreviations: SNPs: single nucleotide polymorphisms; SHBG: sex hormone binding globulin; MR, mendelian randomization; IVW-RE, inverse variance weighted with multiplicative random effects;SE, standard error; CI, confidence interval; FDR, false discovery rate.

## Sheet: Table S7
Table S6. MR estimates of the causal associations between sex hormones and serum urate among women.
Outcome	Exposure	Method	Directionality test	SNPs (n)	β	95%CI	P-value	FDR P	Heterogeneity		Horizontal pleiotropy
			Correct causal direction						Cochran's Q	P-value	Egger intercept	SE	P-value	MR-PRESSO global test p	MR-PRESSO distortion test p
Serum urate (UK Biobank among women)	Total testosterone	IVW-RE	TRUE	199	0.0345898	0.006,0.063	0.0183758	0.0183758	561.235	1.80137e-36	-0.00176956	0.000881823	0.0461477	<0.0002	0.5136
		MR Egger		199	0.0807737	0.027,0.134	0.00338966	0.0050845
		Weighted median		199	0.0574298	0.026,0.089	0.000330854	0.000992562
	Bioavailable testosterone	IVW-RE	TRUE	83	-0.00207204	-0.032,0.028	0.892975	0.892975	137.901	0.000110703	0.000657172	0.000991305	0.509253	0.0002	0.89
		MR Egger		83	-0.0170955	-0.071,0.037	0.534871	0.802307
		Weighted median		83	-0.0134916	-0.052,0.025	0.49205	0.802307
	SHBG	IVW-RE	TRUE	38	-0.0618885	-0.184,0.060	0.319892	0.40226	278.82	7.28233e-39	-0.00589	0.00349761	0.100834	<0.0002	0.3704
		MR Egger		38	0.0937256	-0.123,0.310	0.40226	0.40226
		Weighted median		38	-0.100502	-0.196,-0.005	0.0393937	0.118181
	Estradiol	IVW-RE	TRUE	2	0.0872981	-0.185,0.360	0.530511	0.530511	20.6086	5.63414e-06	NA	NA	NA	NA	NA
	Age at menarche	IVW-RE	TRUE	105	-0.0470773	-0.074,-0.020	0.000736567	0.0022097	310.712	1.8523e-22	-0.00253441	0.00182315	0.167487	<0.0002	0.946
		MR Egger		105	0.00657158	-0.074,0.087	0.873017	0.873017
		Weighted median		105	-0.0216379	-0.050,0.007	0.138355	0.207533
	Age at menopause	IVW-RE	TRUE	203	-0.00630068	-0.012,-0.001	0.0316649	0.0474974	511.084	1.02246e-28	-2.8e-05	0.000820631	0.972832	<0.0002	0.571
		MR Egger		203	-0.00614024	-0.017,0.005	0.269716	0.269716
		Weighted median		203	-0.00950919	-0.017,-0.002	0.00797163	0.0239149
The bold font indicates statistical significance (P < 0.05).
Abbreviations: SNPs: single nucleotide polymorphisms; SHBG: sex hormone binding globulin; MR, mendelian randomization; IVW-RE, inverse variance weighted with multiplicative random effects;SE, standard error; CI, confidence interval; FDR, false discovery rate; NA, not available.

## Sheet: Table S8
Table S8. MR estimates of the causal associations between sex hormones and risk of gout among men.
Outcome	Exposure	Method	Directionality test	SNPs (n)	OR	95%CI	P-value	FDR P	Heterogeneity		Horizontal pleiotropy
			Correct causal direction						Cochran's Q	P-value	Egger intercept	SE	P-value	MR-PRESSO global test p	MR-PRESSO distortion test p
Gout (UK Biobank among men)	Total testosterone	IVW-RE	TRUE	168	0.99542	0.991-1.000	0.0340937	0.102281	300.762	1.0257e-09	-0.000266733	0.000130263	0.0421698	0.0002	0.419
		MR Egger		168	1.00214	0.994-1.010	0.586681	0.586681
		Weighted median		168	0.996075	0.990-1.002	0.188322	0.282483
	Bioavailable testosterone	IVW-RE	TRUE	84	0.998444	0.993-1.004	0.567124	0.850686	136.23	0.000209035	-5.1008e-05	0.000174097	0.770272	0.0006	NA
		MR Egger		84	0.999615	0.990-1.009	0.936928	0.936928
		Weighted median		84	0.995321	0.988-1.003	0.23077	0.692311
	SHBG	IVW-RE	TRUE	35	1.00148	0.988-1.016	0.835875	0.835875	100.455	1.74597e-08	-0.000235931	0.000430843	0.58765	<0.0002	0.0526
		MR Egger		35	1.00818	0.981-1.037	0.568785	0.835875
		Weighted median		35	1.01033	0.996-1.025	0.169739	0.509218
	Estradiol	IVW-RE	TRUE	12	0.99958	0.995-1.004	0.841827	0.841827	22.9106	0.0181955	0.00107774	0.00093549	0.276097	0.0248	NA
		MR Egger		12	0.992946	0.981-1.005	0.275828	0.827485
		Weighted median		12	0.998755	0.994-1.003	0.589443	0.841827
The bold font indicates statistical significance (P < 0.05).
Abbreviations: SNPs: single nucleotide polymorphisms; SHBG: sex hormone binding globulin; MR, mendelian randomization; IVW-RE, inverse variance weighted with multiplicative random effects;OR, odds ratio; SE, standard error; CI, confidence interval; FDR, false discovery rate; NA, not available.

## Sheet: Table S9
Table S9. MR estimates of the causal associations between sex hormones and risk of gout among women.
Outcome	Exposure	Method	Directionality test	SNPs (n)	OR	95%CI	P-value	FDR P	Heterogeneity		Horizontal pleiotropy
			Correct causal direction						Cochran's Q	P-value	Egger intercept	SE	P-value	MR-PRESSO global test p	MR-PRESSO distortion test p
Gout (UK Biobank among women)	Total testosterone	IVW-RE	TRUE	207	1.00072	1.000-1.001	0.0570868	0.17126	211.978	0.372788	-8.18793e-06	2.32223e-05	0.724759	0.3818	NA
		MR Egger		207	1.00094	1.000-1.002	0.193201	0.193201
		Weighted median		207	1.00101	1.000-1.002	0.125077	0.187616
	Bioavailable testosterone	IVW-RE	TRUE	85	1.00026	0.999-1.001	0.642057	0.955472	99.3108	0.121607	1.37961e-05	3.60138e-05	0.702641	0.118	NA
		MR Egger		85	0.999944	0.998-1.002	0.955472	0.955472
		Weighted median		85	1.00092	0.999-1.003	0.253279	0.759837
	SHBG	IVW-RE	TRUE	45	0.99872	0.997-1.000	0.14243	0.42729	39.5983	0.660598	-4.23851e-05	5.35811e-05	0.43326	0.6428	NA
		MR Egger		45	0.999869	0.997-1.003	0.939812	0.939812
		Weighted median		45	0.99952	0.997-1.002	0.732097	0.939812
	Estradiol	IVW-RE	TRUE	2	1.00145	0.996-1.006	0.570184	0.570184	3.60852	0.0574841	NA	NA	NA	NA	NA
	Age at menarche	IVW-RE	TRUE	108	1.00012	0.999-1.001	0.699633	0.81998	91.6072	0.855708	3.75274e-05	4.64446e-05	0.420898	0.8584	NA
		MR Egger		108	0.999331	0.997-1.001	0.521996	0.81998
		Weighted median		108	1.00012	0.999-1.001	0.81998	0.81998
	Age at menopause	IVW-RE	TRUE	205	0.999879	1.000-1.000	0.115487	0.192469	188.672	0.772021	9.41e-06	2.25e-05	0.676828	0.7658	NA
		MR Egger		205	0.999825	1.000-1.000	0.250276	0.250276
		Weighted median		205	0.999784	1.000-1.000	0.128313	0.192469
Abbreviations: SNPs: single nucleotide polymorphisms; SHBG: sex hormone binding globulin; MR, mendelian randomization; IVW-RE, inverse variance weighted with multiplicative random effects;OR, odds ratio; SE, standard error; CI, confidence interval; FDR, false discovery rate; NA, not available.

[truncated: 14 more sheets: Table S10, Table S11, Table S12, Table S13, Table S14, Table S15, Table S16, Table S17, Table S18, Table S19, Table S20, Table S21, Table S22, Table S23]
