# Supplementary material for: Genetic Association Between Sex Hormones, Serum Urate, and Gout: A Comprehensive Mendelian Randomization Study
Source: Int J Endocrinol. 2026 Apr 20;2026:8839727. doi: 10.1155/ije/8839727 (PMC13092932; doi:10.1155/ije/8839727)
Supplement: Supplementary file 2 — Supporting Information 2 Supporting Table 2: Leave‐one‐out analysis. [file IJE-2026-8839727-s002.xlsx]

## Sheet: Sheet1
Table S1. Leave-one-out analysis of total testosterone on serum urate.
Primary analysis
SNP	beta	se	p-val
rs10066170	-0.0736342	0.0530896	0.165448
rs10184382	-0.0743511	0.0531359	0.161734
rs10202148	-0.0722375	0.0529847	0.172767
rs10278686	-0.0733811	0.053091	0.166917
rs10400066	-0.0738437	0.0533384	0.166225
rs10817260	-0.0816943	0.052766	0.121565
rs10851922	-0.0761415	0.0531292	0.151819
rs10876041	-0.0743411	0.0531633	0.162007
rs10971921	-0.0741184	0.0530972	0.162744
rs11031005	-0.0736877	0.053083	0.165088
rs11191421	-0.0739055	0.0533175	0.165705
rs11191801	-0.0776574	0.0530493	0.143229
rs112530420	-0.0738038	0.0530191	0.163916
rs112694713	-0.0784969	0.0530401	0.138886
rs1128249	-0.0679981	0.0525892	0.196009
rs113172275	-0.0708911	0.0531775	0.182497
rs11556924	-0.0705663	0.0527712	0.181153
rs11564722	-0.0674584	0.0518231	0.193017
rs11624408	-0.0742617	0.0531278	0.162175
rs11635104	-0.0731543	0.053018	0.167648
rs116413791	-0.0805619	0.0523925	0.124131
rs116646027	-0.0773045	0.0528364	0.143442
rs11673591	-0.075968	0.0532077	0.15336
rs117007168	-0.0740693	0.0530393	0.162564
rs11868624	-0.0762628	0.0531912	0.151644
rs11937496	-0.0753937	0.0531168	0.155785
rs12185851	-0.0750224	0.0531167	0.15783
rs12416196	-0.0753843	0.053137	0.155993
rs12436785	-0.0743263	0.0532032	0.162406
rs12608504	-0.0644879	0.0526202	0.220373
rs12658172	-0.0810581	0.0530109	0.126243
rs12683780	-0.0743652	0.0531691	0.161917
rs12702516	-0.0747277	0.0531273	0.159553
rs12796488	-0.0734946	0.0530669	0.16607
rs12925980	-0.0683442	0.0525439	0.193359
rs13152154	-0.0744946	0.0531229	0.160824
rs13153019	-0.0822905	0.0521918	0.114866
rs1317701	-0.0629237	0.0527519	0.232938
rs13185520	-0.0762543	0.0531059	0.151033
rs13410301	-0.0813386	0.0522448	0.1195
rs1362234	-0.0744299	0.0531107	0.161092
rs1408	-0.0697998	0.053016	0.18798
rs146497684	-0.0762872	0.0532257	0.151779
rs157934	-0.067261	0.0520721	0.196465
rs1681967	-0.0724008	0.0530468	0.172301
rs17270243	-0.0753375	0.0531366	0.156247
rs17326209	-0.0760751	0.0531437	0.152288
rs17497828	-0.0781506	0.0529656	0.140079
rs1782652	-0.0757011	0.0531087	0.154042
rs1822246	-0.0752063	0.053131	0.156925
rs1835542	-0.0712935	0.052838	0.177245
rs1837095	-0.0779419	0.0530246	0.141584
rs1977658	-0.0742325	0.0531528	0.162538
rs1980091	-0.0763017	0.0531931	0.15145
rs2004511	-0.0775095	0.0528066	0.142159
rs2011425	-0.0793683	0.0532259	0.13592
rs2035838	-0.0783107	0.0529603	0.139229
rs2055355	-0.0753649	0.0531407	0.156128
rs2061679	-0.0787984	0.0533738	0.13985
rs2201003	-0.076123	0.0531127	0.15179
rs2241388	-0.0707013	0.0529753	0.182005
rs2250010	-0.068949	0.0524867	0.188965
rs2250352	-0.071089	0.0533773	0.182919
rs2256191	-0.0761453	0.0530947	0.151532
rs2273991	-0.0739992	0.0531198	0.1636
rs2275928	-0.0716562	0.053044	0.176733
rs2306847	-0.0872681	0.0527176	0.097846
rs2342307	-0.075298	0.0532252	0.157155
rs2359776	-0.0794375	0.0529067	0.133235
rs2571001	-0.073904	0.053104	0.164018
rs2583949	-0.0723772	0.0530104	0.172147
rs267733	-0.0762786	0.0531289	0.15108
rs2723065	-0.0696201	0.0529229	0.188342
rs28421540	-0.0747486	0.0531886	0.159917
rs28495625	-0.0763785	0.0531395	0.150627
rs28929474	-0.0830761	0.0524871	0.113469
rs2903385	-0.0807823	0.0527768	0.125858
rs3013438	-0.0747224	0.0530694	0.159127
rs3105363	-0.0736058	0.0529703	0.164661
rs3125309	-0.0765759	0.0530915	0.149207
rs34955534	-0.0768193	0.0530697	0.147752
rs35222808	-0.0739863	0.0531014	0.163528
rs35737316	-0.0765063	0.052971	0.148653
rs35783704	-0.0726286	0.0532171	0.172329
rs35816571	-0.0700853	0.0525546	0.182344
rs35906730	-0.0756357	0.0531182	0.154471
rs36032941	-0.0758928	0.0535852	0.156687
rs36182456	-0.0762467	0.0533658	0.153075
rs36205397	-0.0751417	0.0531006	0.157044
rs370222	-0.0757866	0.0531576	0.153956
rs3767844	-0.0746839	0.0531218	0.159754
rs3790604	-0.0779698	0.0531081	0.142068
rs41284816	-0.0752126	0.0531304	0.156886
rs4151122	-0.0861583	0.0552885	0.119153
rs4236541	-0.0765061	0.0531171	0.149775
rs4397736	-0.0742293	0.0531054	0.162182
rs4453027	-0.0727076	0.0531298	0.171159
rs4632729	-0.0739807	0.0533668	0.165665
rs4678408	-0.0678691	0.0525152	0.196228
rs4725944	-0.0769692	0.0530396	0.146734
rs4775935	-0.0771564	0.0531955	0.146938
rs4912377	-0.0709851	0.0528524	0.179245
rs4961485	-0.0736131	0.0531103	0.165735
rs520829	-0.0679077	0.0526733	0.19732
rs537551388	-0.0748299	0.0530771	0.158589
rs543504257	-0.074818	0.0530515	0.158454
rs547040680	-0.072819	0.0535515	0.173895
rs55707100	-0.0795204	0.0529016	0.132793
rs55707502	-0.0729426	0.05305	0.169138
rs56028970	-0.0762281	0.0531232	0.151307
rs56117787	-0.077328	0.0531235	0.145496
rs56196860	-0.0717359	0.0534072	0.179211
rs56271032	-0.0751531	0.0531204	0.157136
rs56332871	-0.0870404	0.0525564	0.0976951
rs57108174	-0.0777513	0.0530313	0.14261
rs574637649	-0.0798124	0.0542345	0.141124
rs5752773	-0.0665599	0.0524578	0.204502
rs57615517	-0.0832525	0.0518619	0.108434
rs5763800	-0.0770333	0.0530742	0.146661
rs58839393	-0.0695126	0.052984	0.189536
rs590097	-0.0738459	0.0535442	0.167846
rs59781317	-0.0798594	0.0526991	0.129675
rs6129727	-0.0708582	0.0528631	0.180113
rs6130613	-0.0694004	0.0528823	0.1894
rs61823391	-0.0740542	0.0531948	0.163882
rs62115715	-0.0756207	0.0531921	0.155127
rs62231815	-0.0759696	0.0530698	0.152286
rs631986	-0.0738298	0.0530999	0.16441
rs644234	-0.078634	0.0528542	0.136816
rs6462989	-0.0759144	0.0531174	0.152952
rs6471583	-0.0752814	0.053232	0.157299
rs6684361	-0.0830874	0.0536832	0.121686
rs6817882	-0.0745764	0.0530529	0.159814
rs6847587	-0.0730473	0.0530807	0.168773
rs6939861	-0.0764849	0.0530771	0.14958
rs698270	-0.0741948	0.0531122	0.16243
rs7183977	-0.06524	0.0533457	0.221342
rs72479718	-0.0768374	0.0534827	0.15081
rs72660136	-0.0730345	0.0530132	0.168306
rs72961013	-0.0764044	0.0530571	0.149855
rs73075656	-0.0732999	0.0531713	0.16803
rs7314285	-0.0719959	0.05292	0.173683
rs73200740	-0.074325	0.0531301	0.161835
rs733190	-0.0710068	0.0528529	0.179117
rs73340354	-0.0717734	0.0529636	0.175371
rs7342537	-0.0729743	0.053112	0.169451
rs74866423	-0.08433	0.0529761	0.111418
rs7574528	-0.076211	0.053095	0.151181
rs759068	-0.0765243	0.0531781	0.150145
rs7618363	-0.0743841	0.0531266	0.161474
rs7759938	-0.0732375	0.053139	0.168134
rs77775907	-0.0781539	0.0533567	0.14299
rs78248023	-0.0750268	0.0531892	0.158373
rs784420	-0.0759162	0.053205	0.153619
rs79384925	-0.0854891	0.0530631	0.107162
rs79391862	-0.0773408	0.0531319	0.145493
rs8126001	-0.0704606	0.0528987	0.182863
rs881301	-0.0701242	0.0527597	0.183807
rs9272309	-0.0762128	0.0531574	0.151652
rs9303223	-0.0746844	0.0531796	0.160206
rs9399469	-0.077738	0.0530484	0.142807
rs941446	-0.0771099	0.0530727	0.146248
rs9509847	-0.0777687	0.0535635	0.14653
rs9543012	-0.0733578	0.0530885	0.167033
rs9638084	-0.0732805	0.0530618	0.167267
rs9686661	-0.0684359	0.0527267	0.194309
rs9913470	-0.0761271	0.0532425	0.152769
All	-0.0749659	0.0528898	0.156366
Duplicate analysis
SNP	beta	se	p-val
rs10184382	-0.37821	0.108528	0.000492276
rs10817260	-0.401871	0.106134	0.000152824
rs10876041	-0.378917	0.108757	0.000493873
rs11031005	-0.382928	0.108051	0.000394169
rs1128249	-0.362747	0.10744	0.000734769
rs11556924	-0.366113	0.107019	0.000623867
rs12608504	-0.350007	0.10763	0.00114617
rs12683780	-0.377156	0.108541	0.000511254
rs12796488	-0.370894	0.1076	0.000566909
rs12925980	-0.368122	0.108116	0.000661915
rs13152154	-0.376807	0.108452	0.00051197
rs1362234	-0.37208	0.108091	0.000576805
rs1408	-0.373155	0.109047	0.000621676
rs1681967	-0.367245	0.107712	0.000650801
rs17270243	-0.380453	0.10847	0.000452438
rs17326209	-0.381167	0.108648	0.000451011
rs17497828	-0.404231	0.102691	8.27157e-05
rs1980091	-0.391417	0.107997	0.000289726
rs2035838	-0.401143	0.104284	0.000119748
rs2055355	-0.382584	0.108424	0.000417765
rs2250010	-0.36839	0.107676	0.000623243
rs2256191	-0.389261	0.107156	0.000280534
rs2275928	-0.378261	0.1088	0.000507727
rs2359776	-0.387645	0.108075	0.00033475
rs267733	-0.373318	0.108412	0.000574228
rs2723065	-0.349747	0.105229	0.000888447
rs3125309	-0.391619	0.106977	0.000251439
rs3767844	-0.389219	0.107097	0.000278777
rs4151122	-0.465397	0.122295	0.000141494
rs4236541	-0.374189	0.108619	0.000571132
rs4453027	-0.378413	0.108907	0.000511552
rs4678408	-0.34449	0.101661	0.000702468
rs4775935	-0.382068	0.109159	0.000465077
rs4912377	-0.374271	0.1083	0.00054851
rs4961485	-0.368421	0.107529	0.000612006
rs644234	-0.403555	0.102982	8.90293e-05
rs6462989	-0.386805	0.107676	0.000327777
rs6471583	-0.384546	0.109092	0.000423503
rs698270	-0.376908	0.108422	0.000508386
rs7183977	-0.354851	0.111676	0.00148549
rs7314285	-0.374048	0.10817	0.000544297
rs733190	-0.36406	0.106913	0.000661188
rs7342537	-0.367339	0.107716	0.000648989
rs7574528	-0.375435	0.108365	0.000531164
rs7759938	-0.37161	0.108585	0.000620946
rs784420	-0.387424	0.10862	0.000361402
rs881301	-0.360163	0.105942	0.000674816
rs9543012	-0.37968	0.108431	0.000462495
rs9686661	-0.36186	0.107611	0.000771886
All	-0.377775	0.106763	0.000402509

## Sheet: Sheet2
Table S2. Leave-one-out analysis of bioavailable testosterone on serum urate.
Primary analysis
SNP	beta	se	p-val
rs10192634	-0.00718826	0.0418533	0.863635
rs10212007	-0.0051317	0.0416303	0.901895
rs10279715	-0.00515422	0.0417484	0.901744
rs10445374	-0.0146728	0.0410311	0.720642
rs1050541	-0.00123777	0.0421921	0.976596
rs10745954	-0.0110288	0.0415956	0.790899
rs10982156	-0.00622528	0.041754	0.881479
rs11031006	-0.00605677	0.0417121	0.88455
rs11191421	-0.00584311	0.0420026	0.889361
rs112295236	-0.00422648	0.0416723	0.919216
rs11240695	-0.00664396	0.0418714	0.873925
rs112881196	-0.00700701	0.0422088	0.86815
rs115260227	-0.00967756	0.0416498	0.816262
rs11588341	-0.00178932	0.0410197	0.965207
rs11621792	-0.00718591	0.0417975	0.863499
rs11655191	-0.0174233	0.041382	0.673729
rs117108573	-0.00722512	0.0415945	0.862099
rs11918583	-0.00858606	0.0417521	0.837069
rs11919691	-0.00901464	0.0417755	0.829153
rs11938761	-0.00638265	0.0418643	0.878824
rs12347838	-0.010588	0.0416458	0.79931
rs1264332	-0.00136808	0.0417833	0.97388
rs12658172	-0.0114403	0.0415415	0.783013
rs12796488	-0.00481151	0.0418452	0.908458
rs12929087	-0.00871224	0.0416766	0.834414
rs12940654	-0.00785899	0.0418357	0.850992
rs13028479	-0.0115989	0.0417636	0.781222
rs13065463	-0.00829614	0.0417495	0.842488
rs13108218	-0.00158515	0.0414488	0.969493
rs1318995	-0.00671706	0.0417772	0.872264
rs13261573	-0.00919773	0.0417704	0.825718
rs140584594	-0.00715587	0.0417169	0.863804
rs17263989	-0.00799195	0.0417911	0.848341
rs17580	-0.00469075	0.0414682	0.909938
rs17613014	-0.0058338	0.0418649	0.889175
rs17703883	-0.00933724	0.0420031	0.824081
rs1851292	-0.009097	0.0417282	0.827424
rs187383202	-0.00725978	0.0417162	0.861843
rs192287715	-0.00739868	0.0418401	0.85964
rs1937883	-0.00725208	0.0418667	0.86248
rs1994721	-0.0142603	0.0418861	0.733514
rs2011425	-0.0112857	0.0419221	0.787771
rs202200760	-0.00698482	0.0417385	0.867097
rs2038695	-0.00724389	0.0417576	0.862278
rs2160348	-0.00846519	0.0418391	0.839661
rs2248979	-0.00580223	0.0417768	0.88954
rs2350892	-0.0121514	0.0414857	0.769595
rs2364232	-0.0105308	0.0415428	0.799887
rs2392239	-0.0104943	0.0418502	0.802
rs2507967	-0.00470497	0.0413756	0.909465
rs2587507	-0.00765675	0.0417888	0.854621
rs2764772	-0.0123926	0.0416815	0.766224
rs28929474	0.00401875	0.0412535	0.922396
rs34192788	-0.00657194	0.0417144	0.874815
rs35175534	-0.00789109	0.0416649	0.849784
rs35319517	-0.00436339	0.0415493	0.916362
rs3809547	-0.000214157	0.0406329	0.995795
rs41264945	-0.00874927	0.0416901	0.833773
rs41313485	-0.00889684	0.0417241	0.831147
rs4149056	0.00182161	0.0409293	0.964501
rs4237037	-0.00713776	0.0418338	0.864521
rs4506131	0.000560795	0.0407399	0.989017
rs4522206	-0.0110289	0.0414679	0.790268
rs45446698	-0.0130939	0.0418205	0.754207
rs4565819	-0.00901105	0.0417512	0.829122
rs4778665	-0.00739664	0.0418042	0.859559
rs56196860	-0.00205063	0.0424296	0.961453
rs56332871	0.000112511	0.0409864	0.99781
rs575662827	-0.00794555	0.0416747	0.848795
rs590097	-0.00604559	0.041915	0.885315
rs6009583	-0.00928926	0.0418373	0.824288
rs61237993	-0.00851044	0.0417776	0.838581
rs62260729	-0.0151173	0.0405933	0.709588
rs629042	-0.00914443	0.0418782	0.827151
rs6473232	-0.00699775	0.041793	0.867025
rs6854749	-0.00920648	0.041728	0.82538
rs687339	-0.0108929	0.0418532	0.794659
rs71529289	-0.00614425	0.0417833	0.883092
rs7183977	-0.00123854	0.0414684	0.976173
rs7254216	-0.00767885	0.0417766	0.854164
rs73367233	-0.00775201	0.0416976	0.852515
rs73597479	-0.00627326	0.0417445	0.880546
rs7395670	-0.010919	0.0415344	0.792635
rs73969326	-0.010858	0.0416745	0.794445
rs76006132	-0.0102271	0.0417967	0.806699
rs7610095	-0.0110985	0.0417232	0.790237
rs76229206	-0.0107141	0.041531	0.796424
rs7679843	-0.0115344	0.0415367	0.781249
rs76895963	-0.0120833	0.0413917	0.770343
rs7780066	-0.0124881	0.0411094	0.761297
rs7847758	-0.00969145	0.0415224	0.815449
rs7912521	-0.00443414	0.0423674	0.916646
rs7924036	-0.0151205	0.0412265	0.713793
rs7928369	-0.00763424	0.0417734	0.854991
rs794614	-0.00802144	0.0419456	0.848342
rs7979473	0.00270723	0.0407495	0.947031
rs79861271	-0.00879446	0.0417165	0.833032
rs799158	-0.00468426	0.041408	0.909932
rs8078625	-0.0104011	0.0415547	0.802356
rs8178824	-0.0116683	0.0415081	0.778626
rs858519	-0.0111439	0.0449356	0.804136
rs9321953	-0.0073324	0.0417873	0.860711
rs9322822	-0.00482927	0.0419861	0.908429
rs9495551	-0.00502281	0.0417407	0.904219
rs967514	-0.00693388	0.0417771	0.868178
rs968257	-0.00898901	0.0417363	0.829474
rs9986829	-0.00510422	0.0422257	0.903787
rs9987289	-0.0016349	0.0412838	0.968411
All	-0.00758026	0.0414948	0.855049
Duplicate analysis
SNP	beta	se	p-val
rs10192634	-0.0598983	0.115447	0.603874
rs10279715	-0.056448	0.115023	0.623599
rs1050541	-0.045212	0.118383	0.702527
rs10745954	-0.0767492	0.114638	0.503183
rs11031006	-0.0677534	0.114907	0.555434
rs11240695	-0.0628831	0.115924	0.587507
rs11918583	-0.066011	0.114967	0.565852
rs11919691	-0.0729304	0.115044	0.526125
rs12796488	-0.0531585	0.11508	0.644135
rs13065463	-0.0598019	0.114345	0.600979
rs1318995	-0.0538329	0.113986	0.63673
rs17263989	-0.0630766	0.115048	0.583511
rs17613014	-0.0701858	0.11607	0.545388
rs17703883	-0.0646769	0.117313	0.581416
rs1851292	-0.0667146	0.115103	0.562179
rs1994721	-0.10182	0.115373	0.37749
rs2160348	-0.0724593	0.115522	0.530504
rs2364232	-0.0836732	0.112066	0.45528
rs2392239	-0.0962749	0.113696	0.397119
rs2587507	-0.0714278	0.114896	0.534158
rs4149056	-0.0463862	0.114671	0.685835
rs4237037	-0.0649387	0.115517	0.57401
rs4778665	-0.0799148	0.113792	0.482501
rs6009583	-0.0631202	0.115829	0.585791
rs6142206	-0.097642	0.109536	0.372705
rs687339	-0.0726803	0.116718	0.533483
rs6912283	-0.0295497	0.107987	0.78436
rs7183977	-0.0411905	0.11413	0.718168
rs7248104	-0.106437	0.104442	0.308153
rs7847758	-0.0906377	0.110335	0.411373
rs7928369	-0.0736947	0.11464	0.52033
rs794614	-0.0713009	0.116555	0.540714
rs7979473	-0.0169887	0.105697	0.872305
rs9321953	-0.0615386	0.114863	0.592127
rs9495551	-0.0576119	0.115131	0.616792
rs967514	-0.0556464	0.114153	0.625925
rs968257	-0.0794156	0.113791	0.485234
rs9987289	-0.0598951	0.115325	0.603509
All	-0.0667003	0.112611	0.553644

## Sheet: Sheet3
Table S3. Leave-one-out analysis of sex hormone-binding globulin (SHBG) on serum urate.
Primary analysis
SNP	beta	se	p-val
rs1037169	0.0357553	0.0627015	0.56851
rs10504255	0.0315098	0.0628798	0.616292
rs10868080	0.0460298	0.0623923	0.460668
rs111981233	0.0313566	0.0628738	0.617975
rs112635299	0.0171025	0.06256	0.784563
rs11621792	0.0320631	0.0632172	0.612022
rs11629105	0.0284116	0.062554	0.64969
rs118098353	0.0289397	0.0629872	0.645908
rs1223807	0.0295036	0.0627777	0.638378
rs12950511	0.0452568	0.0629798	0.472392
rs13042148	0.0341577	0.0628038	0.586525
rs13108218	0.022186	0.0629521	0.724519
rs13150068	0.0307348	0.0631975	0.626733
rs13389219	0.0436912	0.0620185	0.481129
rs139667716	0.0306215	0.0627399	0.625499
rs139974673	0.0232933	0.0631079	0.712051
rs141667726	0.0282865	0.0649331	0.663109
rs157935	0.0419336	0.0611341	0.492759
rs1640269	0.0312969	0.0631391	0.62012
rs1642792	0.0286736	0.0629631	0.648819
rs1730859	0.0359801	0.0635233	0.571117
rs17580	0.028829	0.0625184	0.644706
rs1782652	0.031855	0.0629169	0.612644
rs17880847	0.0331867	0.0633185	0.600192
rs1801282	0.0432563	0.0618508	0.484324
rs1801689	0.0378707	0.0623723	0.543738
rs183855978	0.028887	0.0633944	0.648627
rs193159515	0.0261723	0.0627937	0.676826
rs202200760	0.0313198	0.0631502	0.619925
rs2247213	0.0311904	0.0629112	0.620046
rs2393791	0.0210807	0.0618749	0.73333
rs2602856	0.0330444	0.0629665	0.599727
rs28360642	0.0316834	0.0629238	0.614598
rs28549287	0.0311227	0.0626977	0.619617
rs28636815	0.0352304	0.0628259	0.57496
rs2943641	0.0415181	0.0620873	0.503683
rs3001032	0.0419921	0.0610292	0.491411
rs34255979	0.0362441	0.0630756	0.565552
rs34707604	0.0298956	0.0627272	0.633649
rs35233014	0.0351609	0.0627817	0.575445
rs36086195	0.0244224	0.0618044	0.692728
rs40270	0.0438847	0.0614824	0.475366
rs4240624	0.0257891	0.0623577	0.679191
rs440837	0.0334211	0.0630798	0.596235
rs45512696	0.0220231	0.0619981	0.722423
rs4746855	0.0387676	0.063674	0.542627
rs4984511	0.00931639	0.0628742	0.882205
rs546057177	0.0294605	0.0627102	0.638507
rs56325564	0.040581	0.0617763	0.511243
rs57743625	0.0217088	0.0624917	0.7283
rs6005840	0.0413005	0.0614995	0.501865
rs6073431	0.0452742	0.061841	0.464104
rs61730843	0.0386667	0.0626444	0.537076
rs62011287	0.0273797	0.0627621	0.662659
rs62023531	0.0313942	0.0629002	0.617701
rs631695	0.0311857	0.0629931	0.620554
rs6546096	0.0350895	0.0631753	0.5786
rs668871	0.0465122	0.0618574	0.452096
rs6792725	0.0377578	0.0626229	0.546549
rs687339	0.0383777	0.0633247	0.544484
rs6941110	0.028258	0.0623397	0.65034
rs6950023	0.0130946	0.0625393	0.83415
rs7314285	0.0397916	0.0627508	0.526002
rs75130744	0.0322737	0.0629759	0.608318
rs76767219	0.0293583	0.0629458	0.640924
rs76895963	0.0393605	0.0624737	0.528673
rs7696472	0.0322609	0.0629	0.608027
rs7735249	0.0271878	0.0624808	0.663462
rs78581485	0.0304399	0.0629407	0.62865
rs78890745	0.0323111	0.0628669	0.60728
rs79287178	0.0369517	0.0625588	0.55474
rs79391862	0.0294979	0.0632949	0.641188
rs79693490	0.0274993	0.0632491	0.663723
rs79717793	0.0296167	0.0629856	0.638202
rs79829463	0.0337737	0.0628127	0.590792
rs8079418	0.0301264	0.0629352	0.63216
rs849133	0.0352587	0.062778	0.574361
rs9427104	0.0276409	0.062644	0.659041
rs9697210	0.0297146	0.0627078	0.635601
rs9901675	0.0397222	0.0641148	0.535555
All	0.0324234	0.0623287	0.602924
Duplicate analysis
SNP	beta	se	p-val
rs1037169	-0.112603	0.145598	0.439293
rs10504255	-0.149614	0.147501	0.310428
rs11629105	-0.158429	0.143705	0.270263
rs13042148	-0.122211	0.14796	0.408819
rs13389219	-0.106298	0.148557	0.474281
rs157935	-0.122901	0.148406	0.407591
rs1730859	-0.152556	0.155459	0.326432
rs2247213	-0.162779	0.144285	0.259248
rs2393791	-0.205077	0.129829	0.114201
rs2602856	-0.134666	0.149573	0.367941
rs2943641	-0.113602	0.148829	0.445281
rs3001032	-0.114657	0.146317	0.433264
rs4240624	-0.147899	0.148809	0.32028
rs440837	-0.164791	0.147634	0.264331
rs4746855	-0.105443	0.156006	0.499109
rs4804416	-0.0611796	0.129062	0.635476
rs6546096	-0.132931	0.152358	0.382942
rs6792725	-0.133022	0.1499	0.374861
rs687339	-0.14165	0.155133	0.361197
rs7314285	-0.124059	0.15106	0.4115
rs849133	-0.116703	0.14767	0.429354
rs9427104	-0.139751	0.149789	0.350828
rs9697210	-0.148861	0.146069	0.308147
rs9901675	-0.128933	0.159253	0.418165
All	-0.133408	0.144749	0.35671

## Sheet: Sheet4
Table S4. Leave-one-out analysis of serum estradiol on serum urate.
Primary analysis
SNP	beta	se	p-val
rs10491431	0.0155816	0.0208914	0.455767
rs45446698	1.75377e-05	0.0202364	0.999309
rs657152	0.00354369	0.0202301	0.860947
rs727428	0.0129003	0.0217271	0.552684
rs727479	0.0301751	0.0232726	0.194771
rs7662029	0.019395	0.0200677	0.333803
rs76712439	0.0113165	0.0216054	0.60043
All	0.0127143	0.0188439	0.499856
Duplicate analysis
SNP	beta	se	p-val
rs10491431	0.0576975	0.0402418	0.151638
rs657152	0.024465	0.0335153	0.465411
rs727428	0.0652203	0.0365063	0.0740106
rs727479	0.0788975	0.0482679	0.102138
rs7662029	0.0471647	0.0415185	0.255959
All	0.053288	0.0339567	0.116579

## Sheet: Sheet5
Table S5. Leave-one-out analysis of total testosterone on gout.
Primary analysis
SNP	beta	se	p-val
rs10066170	-0.42318	0.126925	0.000855766
rs10184382	-0.434561	0.12802	0.000687614
rs10202148	-0.430326	0.127879	0.000765129
rs10278686	-0.433693	0.127862	0.000694159
rs10400066	-0.446052	0.128217	0.000503496
rs10817260	-0.431618	0.128172	0.000758583
rs10851922	-0.440806	0.127762	0.00056013
rs10876041	-0.420867	0.12715	0.000932963
rs10971921	-0.433447	0.12786	0.000698899
rs11031005	-0.420609	0.126256	0.000864095
rs11191421	-0.426734	0.128298	0.00088069
rs11191801	-0.439446	0.127881	0.000589552
rs112530420	-0.435275	0.12777	0.000657523
rs112694713	-0.434055	0.128091	0.000702356
rs1128249	-0.43073	0.128025	0.000767081
rs113172275	-0.435552	0.128381	0.000692202
rs11556924	-0.430277	0.127897	0.000767491
rs11564722	-0.427718	0.127602	0.000802363
rs11624408	-0.431661	0.127953	0.000741954
rs11635104	-0.433361	0.127827	0.000698377
rs116413791	-0.437386	0.127853	0.000623894
rs116646027	-0.439453	0.127731	0.000580721
rs11673591	-0.435275	0.128193	0.000685104
rs117007168	-0.430429	0.127846	0.000760498
rs11868624	-0.436177	0.128294	0.000674282
rs11937496	-0.435077	0.127962	0.000673721
rs12185851	-0.444813	0.126982	0.000460132
rs12416196	-0.431689	0.127973	0.000742747
rs12436785	-0.445927	0.127614	0.000475239
rs12608504	-0.422306	0.128065	0.000975195
rs12658172	-0.433237	0.128339	0.000736227
rs12683780	-0.426933	0.127871	0.000841432
rs12702516	-0.438128	0.127902	0.000613649
rs12796488	-0.434677	0.127961	0.000681427
rs12925980	-0.428675	0.127878	0.000801668
rs13152154	-0.438031	0.127872	0.000613597
rs13153019	-0.448071	0.126542	0.000398789
rs1317701	-0.421074	0.128287	0.00102976
rs13185520	-0.435115	0.128004	0.000675729
rs13410301	-0.434864	0.128016	0.000681428
rs1362234	-0.433033	0.12804	0.000719591
rs1408	-0.427523	0.128089	0.000844747
rs146497684	-0.423757	0.128112	0.000940621
rs157934	-0.416796	0.125729	0.000916326
rs1681967	-0.428543	0.127859	0.000803198
rs17270243	-0.439918	0.12778	0.000575797
rs17326209	-0.42806	0.12785	0.000813551
rs17497828	-0.434628	0.128006	0.000685367
rs1782652	-0.432766	0.127958	0.00071935
rs1822246	-0.432926	0.12798	0.000717591
rs1835542	-0.431879	0.127918	0.000734919
rs1837095	-0.440998	0.127764	0.000557152
rs1977658	-0.442654	0.126823	0.000482426
rs1980091	-0.438023	0.128128	0.000629328
rs2004511	-0.434652	0.127837	0.000673698
rs2011425	-0.439031	0.128398	0.00062783
rs2035838	-0.443241	0.127466	0.000506459
rs2055355	-0.432573	0.128007	0.00072671
rs2061679	-0.451764	0.128205	0.00042548
rs2201003	-0.433828	0.128005	0.00070112
rs2241388	-0.432779	0.128115	0.000730051
rs2250010	-0.426151	0.127506	0.000831142
rs2250352	-0.427218	0.128631	0.000896091
rs2256191	-0.443695	0.127215	0.000487089
rs2273991	-0.43531	0.127998	0.000671631
rs2275928	-0.440212	0.127924	0.000579158
rs2306847	-0.45256	0.127974	0.000405698
rs2342307	-0.432212	0.12822	0.000749338
rs2359776	-0.437069	0.12803	0.000640636
rs2571001	-0.432256	0.127949	0.000729255
rs2583949	-0.424858	0.127343	0.000848896
rs267733	-0.433956	0.128056	0.000702016
rs2723065	-0.429118	0.128053	0.000804932
rs28421540	-0.442238	0.127826	0.000540801
rs28495625	-0.431447	0.128038	0.000752523
rs28929474	-0.439986	0.128036	0.000589465
rs2903385	-0.44453	0.12759	0.000493889
rs3013438	-0.434751	0.127817	0.000670527
rs3105363	-0.434456	0.127834	0.000677315
rs3125309	-0.444443	0.127273	0.000479342
rs34955534	-0.439799	0.127834	0.000580898
rs35222808	-0.435524	0.128006	0.000668051
rs35737316	-0.431443	0.127507	0.000715239
rs35783704	-0.434018	0.128288	0.00071658
rs35816571	-0.427378	0.126558	0.000733014
rs35906730	-0.430568	0.127531	0.000734965
rs36032941	-0.427733	0.129147	0.000926332
rs36182456	-0.437934	0.128563	0.000658334
rs36205397	-0.432777	0.127769	0.000706152
rs370222	-0.430434	0.127999	0.00077161
rs3767844	-0.443089	0.127318	0.000501088
rs3790604	-0.448898	0.127306	0.000421666
rs41284816	-0.435344	0.127957	0.000668306
rs4151122	-0.481622	0.133153	0.000297962
rs4236541	-0.435969	0.128026	0.000660856
rs4397736	-0.430844	0.127531	0.000729234
rs4453027	-0.431537	0.128101	0.000755153
rs4632729	-0.427247	0.128459	0.000881216
rs4678408	-0.413015	0.125683	0.0010156
rs4725944	-0.430668	0.127863	0.000756598
rs4775935	-0.434388	0.128225	0.000704792
rs4912377	-0.421168	0.126712	0.000887959
rs4961485	-0.429188	0.127854	0.000788305
rs520829	-0.423938	0.127665	0.000897897
rs537551388	-0.433809	0.127799	0.000687641
rs543504257	-0.438924	0.127782	0.000592668
rs547040680	-0.429201	0.129295	0.000901606
rs55707100	-0.434962	0.128063	0.000682622
rs55707502	-0.429772	0.127885	0.000777699
rs56028970	-0.436711	0.127996	0.000645083
rs56117787	-0.452919	0.126528	0.000344146
rs56196860	-0.435971	0.129219	0.000741162
rs56271032	-0.426198	0.127422	0.000823515
rs56332871	-0.440447	0.128494	0.000608566
rs57108174	-0.432309	0.12802	0.000733094
rs574637649	-0.446017	0.128844	0.000536819
rs5752773	-0.422558	0.127577	0.000925708
rs57615517	-0.449387	0.126208	0.000369871
rs5763800	-0.419839	0.127034	0.000949981
rs58839393	-0.43213	0.128245	0.000752844
rs590097	-0.410944	0.128276	0.00135722
rs59781317	-0.440784	0.127734	0.000558956
rs6129727	-0.436205	0.127993	0.00065432
rs6130613	-0.413912	0.126387	0.00105673
rs61823391	-0.429864	0.128079	0.000790125
rs62115715	-0.443221	0.127761	0.000522117
rs62231815	-0.432246	0.127698	0.000712053
rs62394296	-0.462954	0.122371	0.00015482
rs631986	-0.443346	0.127277	0.000495255
rs644234	-0.442059	0.127499	0.000526015
rs6458331	-0.429041	0.127394	0.000757667
rs6462989	-0.440363	0.127711	0.000564506
rs6471583	-0.437401	0.128196	0.000644968
rs6684361	-0.469336	0.128497	0.000259687
rs6817882	-0.435323	0.127785	0.000657595
rs6847587	-0.429657	0.12787	0.000779112
rs6939861	-0.442384	0.127435	0.000517653
rs698270	-0.43373	0.127979	0.000701269
rs7183977	-0.451473	0.128852	0.000458632
rs72479718	-0.422322	0.128866	0.00104839
rs72660136	-0.436377	0.127943	0.000647941
rs72961013	-0.435532	0.127948	0.000664108
rs73075656	-0.444892	0.12764	0.000491176
rs7314285	-0.431832	0.127946	0.000737834
rs73200740	-0.437035	0.12795	0.000636265
rs733190	-0.434558	0.128008	0.000686834
rs73340354	-0.428333	0.127762	0.000800573
rs7342537	-0.423448	0.127521	0.000898167
rs74866423	-0.449234	0.128302	0.000462857
rs7574528	-0.436048	0.127951	0.000654579
rs759068	-0.447466	0.127462	0.000447142
rs7618363	-0.422547	0.127158	0.000890515
rs77017252	-0.408887	0.12434	0.00100743
rs7759938	-0.441698	0.127829	0.000549531
rs77775907	-0.42634	0.128676	0.000922084
rs78248023	-0.425018	0.127817	0.000883495
rs784420	-0.433921	0.128269	0.000717292
rs79384925	-0.455119	0.128192	0.000384804
rs79391862	-0.430331	0.128106	0.000781716
rs8126001	-0.413609	0.125824	0.00101189
rs881301	-0.42127	0.126887	0.000900047
rs9272309	-0.440002	0.128165	0.000596757
rs9303223	-0.442739	0.127835	0.00053345
rs9399469	-0.431401	0.128011	0.000751613
rs941446	-0.437216	0.127955	0.000633234
rs9509847	-0.425957	0.12895	0.000955601
rs9543012	-0.431761	0.127951	0.000739704
rs9638084	-0.431164	0.127886	0.000747699
rs9686661	-0.421071	0.127379	0.000947569
rs9913470	-0.415388	0.126905	0.00106333
All	-0.43424	0.127423	0.000654721
Duplicate analysis
SNP	beta	se	p-val
rs10184382	-0.937629	0.470177	0.0461296
rs10817260	-0.977245	0.472254	0.038516
rs10876041	-1.00569	0.469175	0.0320698
rs11031005	-0.899668	0.459241	0.050109
rs1128249	-1.04724	0.460568	0.0229781
rs11556924	-0.91613	0.46669	0.0496416
rs1260326	-0.369636	0.450068	0.411482
rs12608504	-0.989162	0.476332	0.0378361
rs12683780	-0.967148	0.471269	0.040148
rs12796488	-0.970049	0.470017	0.0390311
rs12925980	-0.945546	0.47146	0.0449021
rs13152154	-0.983272	0.469696	0.0363112
rs1362234	-0.939654	0.469415	0.0453112
rs1408	-0.913176	0.4716	0.0528268
rs1681967	-0.954923	0.471402	0.0427947
rs17270243	-0.969215	0.471178	0.0396857
rs17326209	-1.00214	0.468898	0.0325795
rs17497828	-1.02518	0.462225	0.0265597
rs1980091	-0.978016	0.472185	0.038335
rs2035838	-1.00335	0.467091	0.0317063
rs2055355	-0.961039	0.471513	0.0415297
rs2250010	-0.937389	0.469825	0.0460224
rs2256191	-1.00363	0.466121	0.031306
rs2275928	-1.00583	0.469185	0.0320511
rs2359776	-0.869899	0.459262	0.0582085
rs267733	-0.968808	0.471183	0.0397712
rs2723065	-1.00417	0.470797	0.0329321
rs3125309	-0.997127	0.468531	0.0333205
rs3767844	-0.964556	0.470861	0.0405114
rs4151122	-1.54136	0.501684	0.00212365
rs4236541	-0.9382	0.471084	0.0464176
rs4453027	-0.94846	0.472666	0.0447904
rs4678408	-0.883631	0.462229	0.0559181
rs4775935	-1.04638	0.465949	0.0247236
rs4912377	-0.944504	0.470334	0.0446267
rs4961485	-0.903739	0.464664	0.0517835
rs644234	-0.979963	0.470554	0.0372903
rs6462989	-0.947423	0.470629	0.0441044
rs6471583	-1.079	0.460233	0.0190546
rs698270	-0.996288	0.467343	0.0330222
rs7183977	-0.900099	0.483113	0.062445
rs7314285	-0.935644	0.468419	0.0457764
rs733190	-0.98051	0.47026	0.037066
rs7342537	-0.889519	0.458107	0.0521701
rs7574528	-0.972574	0.47047	0.0387116
rs7759938	-1.03021	0.464814	0.0266647
rs784420	-0.95362	0.473473	0.0439995
rs881301	-0.887072	0.460116	0.0538637
rs9543012	-0.934475	0.469476	0.0465398
rs9686661	-0.884704	0.464899	0.0570403
All	-0.960587	0.464065	0.0384581

## Sheet: Sheet6
Table S6. Leave-one-out analysis of bioavailable testosterone on gout.
Primary analysis
SNP	beta	se	p-val
rs10192634	0.0182112	0.0977407	0.852193
rs10212007	0.0133262	0.0977941	0.891609
rs10279715	0.0175577	0.0977342	0.857429
rs10445374	0.00442694	0.0965158	0.963416
rs1050541	0.0187315	0.0989945	0.849922
rs10745954	0.0148402	0.0978152	0.879411
rs10982156	0.0080493	0.0976908	0.934332
rs11031006	0.0265497	0.0953217	0.780608
rs11191421	0.023934	0.0978698	0.806806
rs112295236	0.01474	0.0979204	0.880346
rs11240695	0.0154295	0.0979562	0.87484
rs112881196	0.0300288	0.0988065	0.761192
rs115260227	0.00117286	0.09774	0.990426
rs11588341	0.0178117	0.0975087	0.855058
rs11621792	0.0159622	0.0977175	0.870242
rs11655191	-0.00334933	0.0976227	0.972631
rs117108573	0.0127036	0.0976952	0.89654
rs11918583	0.0111626	0.0977689	0.9091
rs11919691	0.00500389	0.0974074	0.95903
rs11938761	0.0208527	0.0976135	0.830839
rs12347838	0.0143631	0.0976066	0.883011
rs1264332	0.015576	0.0983694	0.874187
rs12658172	0.0155702	0.0978041	0.873513
rs12796488	0.013605	0.09811	0.88971
rs12929087	0.0147419	0.097315	0.879592
rs12940654	0.00452198	0.0974661	0.962995
rs13028479	-0.00953646	0.0959712	0.920846
rs13065463	0.0132131	0.0977782	0.892507
rs13108218	0.0266863	0.0969979	0.783222
rs1318995	0.0114194	0.0978098	0.907057
rs13261573	0.0119201	0.0978974	0.903088
rs140584594	0.0123441	0.0975911	0.899346
rs17263989	0.0182616	0.0974678	0.851378
rs17580	0.0168496	0.0975256	0.862831
rs17613014	0.0244362	0.0973008	0.801705
rs17703883	0.0173026	0.098232	0.860184
rs1851292	0.0130433	0.0977972	0.8939
rs187383202	0.00923198	0.0963549	0.92367
rs192287715	0.0178315	0.097825	0.855363
rs1937883	0.0204673	0.0976692	0.834013
rs1994721	-0.00201244	0.098056	0.983626
rs2011425	0.0122203	0.0982983	0.901063
rs202200760	0.0154017	0.0971518	0.874037
rs2038695	0.00958923	0.0976917	0.921807
rs2160348	0.0131563	0.0979347	0.893136
rs2248979	0.0229062	0.0970425	0.813399
rs2350892	0.0113183	0.0978948	0.907956
rs2364232	0.0129939	0.0977775	0.894278
rs2392239	-0.000215808	0.0974294	0.998233
rs2507967	0.0129207	0.0976128	0.894694
rs2587507	0.0139977	0.0977811	0.886169
rs2764772	0.0190935	0.0978803	0.845338
rs28929474	0.0173245	0.0984646	0.860336
rs34192788	0.0145427	0.0974234	0.881338
rs35175534	0.0148347	0.0976671	0.879273
rs35319517	0.0201272	0.0971883	0.835936
rs3809547	0.0181489	0.0975516	0.85241
rs41264945	0.0203279	0.096914	0.833862
rs41313485	0.011287	0.0977975	0.908118
rs4149056	0.0229463	0.0974925	0.813925
rs4237037	0.00786801	0.0977624	0.935855
rs4506131	0.0250856	0.096772	0.795463
rs4522206	0.00693397	0.0975806	0.943351
rs45446698	-0.00778131	0.097253	0.936229
rs4565819	0.0021699	0.0967531	0.982107
rs4778665	0.0143043	0.0978033	0.88372
rs56196860	0.0233692	0.100249	0.815675
rs56332871	0.0131298	0.0979933	0.893413
rs575662827	0.0139606	0.0977095	0.886386
rs590097	0.0316179	0.0965342	0.743266
rs6009583	0.0121267	0.0979999	0.901519
rs61237993	-0.00410828	0.0951992	0.965578
rs6142206	0.00791253	0.0977106	0.935458
rs62260729	-0.00167442	0.096042	0.98609
rs629042	0.0206155	0.0977186	0.832912
rs6473232	0.0171048	0.0976539	0.860956
rs6854749	0.0114852	0.0978003	0.906515
rs687339	0.00812942	0.0981441	0.933986
rs6912283	0.0315496	0.0950449	0.739931
rs71529289	0.0126117	0.0979554	0.897556
rs7183977	0.00827288	0.0980115	0.932733
rs7248104	-0.00753044	0.0942826	0.93634
rs7254216	0.0123305	0.0978055	0.899675
rs73367233	0.0113814	0.0975493	0.907119
rs73597479	0.0189956	0.0974564	0.84546
rs7395670	0.00378492	0.0970713	0.968897
rs73969326	0.00915152	0.0978632	0.925496
rs76006132	0.0028965	0.0975574	0.976314
rs7610095	0.0190333	0.097777	0.845659
rs76229206	0.0119795	0.0978168	0.902528
rs7679843	0.00909944	0.0977825	0.925857
rs76895963	-0.000961392	0.09688	0.992082
rs7780066	0.00658531	0.0973525	0.946069
rs7847758	0.0107998	0.0973861	0.911698
rs7912521	-0.00139254	0.0988404	0.988759
rs7924036	-0.0117059	0.0950531	0.901987
rs7928369	0.0139945	0.0977648	0.886176
rs794614	0.0138881	0.0981633	0.887491
rs7979473	-9.09365e-05	0.0973137	0.999254
rs79861271	0.0084983	0.0970064	0.93019
rs799158	0.018274	0.0972697	0.850979
rs8078625	0.0143512	0.0977268	0.883251
rs8178824	0.00645357	0.0977325	0.947352
rs858519	0.0323772	0.1044	0.756465
rs9321953	0.0219309	0.0968125	0.82079
rs9322822	0.00630503	0.098255	0.948835
rs9495551	0.0060544	0.097657	0.950566
rs967514	0.0083874	0.0976309	0.931539
rs968257	0.00800581	0.0975653	0.934602
rs9986829	0.00143757	0.0986222	0.98837
rs9987289	0.0187088	0.0976669	0.848089
All	0.0123875	0.0971474	0.898535
Duplicate analysis
SNP	beta	se	p-val
rs10184382	-0.937629	0.470177	0.0461296
rs10817260	-0.977245	0.472254	0.038516
rs10876041	-1.00569	0.469175	0.0320698
rs11031005	-0.899668	0.459241	0.050109
rs1128249	-1.04724	0.460568	0.0229781
rs11556924	-0.91613	0.46669	0.0496416
rs1260326	-0.369636	0.450068	0.411482
rs12608504	-0.989162	0.476332	0.0378361
rs12683780	-0.967148	0.471269	0.040148
rs12796488	-0.970049	0.470017	0.0390311
rs12925980	-0.945546	0.47146	0.0449021
rs13152154	-0.983272	0.469696	0.0363112
rs1362234	-0.939654	0.469415	0.0453112
rs1408	-0.913176	0.4716	0.0528268
rs1681967	-0.954923	0.471402	0.0427947
rs17270243	-0.969215	0.471178	0.0396857
rs17326209	-1.00214	0.468898	0.0325795
rs17497828	-1.02518	0.462225	0.0265597
rs1980091	-0.978016	0.472185	0.038335
rs2035838	-1.00335	0.467091	0.0317063
rs2055355	-0.961039	0.471513	0.0415297
rs2250010	-0.937389	0.469825	0.0460224
rs2256191	-1.00363	0.466121	0.031306
rs2275928	-1.00583	0.469185	0.0320511
rs2359776	-0.869899	0.459262	0.0582085
rs267733	-0.968808	0.471183	0.0397712
rs2723065	-1.00417	0.470797	0.0329321
rs3125309	-0.997127	0.468531	0.0333205
rs3767844	-0.964556	0.470861	0.0405114
rs4151122	-1.54136	0.501684	0.00212365
rs4236541	-0.9382	0.471084	0.0464176
rs4453027	-0.94846	0.472666	0.0447904
rs4678408	-0.883631	0.462229	0.0559181
rs4775935	-1.04638	0.465949	0.0247236
rs4912377	-0.944504	0.470334	0.0446267
rs4961485	-0.903739	0.464664	0.0517835
rs644234	-0.979963	0.470554	0.0372903
rs6462989	-0.947423	0.470629	0.0441044
rs6471583	-1.079	0.460233	0.0190546
rs698270	-0.996288	0.467343	0.0330222
rs7183977	-0.900099	0.483113	0.062445
rs7314285	-0.935644	0.468419	0.0457764
rs733190	-0.98051	0.47026	0.037066
rs7342537	-0.889519	0.458107	0.0521701
rs7574528	-0.972574	0.47047	0.0387116
rs7759938	-1.03021	0.464814	0.0266647
rs784420	-0.95362	0.473473	0.0439995
rs881301	-0.887072	0.460116	0.0538637
rs9543012	-0.934475	0.469476	0.0465398
rs9686661	-0.884704	0.464899	0.0570403
All	-0.960587	0.464065	0.0384581

## Sheet: Sheet7
Table S7. Leave-one-out analysis of sex hormone-binding globulin (SHBG) on gout.
Primary analysis
SNP	beta	se	p-val
rs1037169	-0.199223	0.141938	0.16044
rs10504255	-0.21263	0.140507	0.130203
rs10868080	-0.205156	0.142837	0.15092
rs111981233	-0.20352	0.141858	0.15138
rs112635299	-0.205255	0.14344	0.152445
rs11621792	-0.209989	0.142337	0.140132
rs11629105	-0.202933	0.141812	0.152432
rs118098353	-0.201611	0.142184	0.156203
rs1223807	-0.207662	0.141506	0.142238
rs12797706	-0.171284	0.135687	0.206822
rs12950511	-0.168446	0.14177	0.234769
rs13042148	-0.183872	0.139561	0.187672
rs13108218	-0.230789	0.141301	0.102403
rs13150068	-0.214063	0.14204	0.131796
rs13389219	-0.194818	0.142285	0.170933
rs139667716	-0.204763	0.141738	0.148552
rs139974673	-0.202905	0.143071	0.156129
rs141667726	-0.250858	0.145829	0.0853916
rs157935	-0.178431	0.138089	0.196306
rs1640269	-0.217579	0.141428	0.123939
rs1642792	-0.193984	0.142379	0.173057
rs1730859	-0.213772	0.143188	0.135452
rs17580	-0.206433	0.141466	0.1445
rs1782652	-0.197149	0.141965	0.16492
rs17880847	-0.203352	0.143101	0.155307
rs1801282	-0.184311	0.141132	0.191569
rs1801689	-0.195191	0.141938	0.169074
rs183855978	-0.199872	0.143744	0.164385
rs193159515	-0.197131	0.141776	0.164394
rs202200760	-0.208238	0.141089	0.139961
rs2247213	-0.202204	0.141964	0.15435
rs2393791	-0.185785	0.141502	0.189198
rs2602856	-0.184194	0.140686	0.190449
rs28360642	-0.201974	0.141966	0.154826
rs28549287	-0.203745	0.140746	0.147725
rs28636815	-0.205982	0.141768	0.146235
rs2943641	-0.179978	0.140241	0.199368
rs3001032	-0.194703	0.141704	0.169438
rs34255979	-0.185851	0.142011	0.190633
rs34707604	-0.214327	0.140816	0.127999
rs35233014	-0.177564	0.138429	0.199595
rs36086195	-0.206035	0.141641	0.145772
rs40270	-0.194302	0.142045	0.171346
rs4240624	-0.208055	0.141675	0.141959
rs440837	-0.206038	0.142189	0.147327
rs45512696	-0.222184	0.140264	0.113183
rs4746855	-0.171605	0.142706	0.229167
rs4804416	-0.163117	0.136562	0.232301
rs4984511	-0.214889	0.144434	0.136803
rs546057177	-0.199571	0.141731	0.159101
rs56325564	-0.191228	0.140097	0.172261
rs57743625	-0.203012	0.141886	0.152485
rs6005840	-0.18651	0.14065	0.184821
rs6073431	-0.174747	0.140264	0.212823
rs61730843	-0.201473	0.142155	0.1564
rs62011287	-0.217823	0.14063	0.121403
rs62023531	-0.208537	0.141438	0.140374
rs631695	-0.185037	0.141056	0.189588
rs6546096	-0.201302	0.142638	0.158161
rs668871	-0.176595	0.140986	0.210361
rs6792725	-0.203843	0.142066	0.151331
rs687339	-0.197328	0.14332	0.168562
rs6941110	-0.204566	0.140739	0.146082
rs6950023	-0.236086	0.142071	0.0965652
rs7314285	-0.194828	0.14261	0.171887
rs75130744	-0.193705	0.141958	0.172401
rs76767219	-0.199608	0.142332	0.160793
rs76895963	-0.181582	0.141392	0.199056
rs7696472	-0.210782	0.141301	0.135772
rs7735249	-0.211768	0.140897	0.132838
rs78581485	-0.192704	0.141837	0.174262
rs78890745	-0.202907	0.14178	0.152391
rs79287178	-0.175239	0.137891	0.203784
rs79391862	-0.192398	0.142905	0.178195
rs79693490	-0.219935	0.14218	0.121893
rs79717793	-0.209182	0.141905	0.140455
rs79829463	-0.191947	0.141372	0.174546
rs8079418	-0.18883	0.141502	0.182052
rs849133	-0.203253	0.14187	0.151952
rs9427104	-0.219791	0.139505	0.11514
rs9697210	-0.207142	0.141502	0.143227
rs9901675	-0.205821	0.144721	0.15497
All	-0.199659	0.140686	0.155847
Duplicate analysis
SNP	beta	se	p-val
rs1037169	-0.485264	0.490867	0.322867
rs10504255	-0.48197	0.491232	0.326521
rs11629105	-0.481513	0.490134	0.325897
rs13042148	-0.376043	0.482791	0.436041
rs13389219	-0.588506	0.477574	0.217843
rs157935	-0.482135	0.490729	0.32586
rs1730859	-0.529008	0.513431	0.302851
rs1801689	-0.40419	0.487492	0.407036
rs2247213	-0.544654	0.473937	0.250468
rs2393791	-0.586492	0.473749	0.215723
rs2602856	-0.311954	0.460811	0.498427
rs2943641	-0.401286	0.495847	0.418346
rs3001032	-0.379096	0.484248	0.433713
rs4240624	-0.401603	0.493925	0.416169
rs440837	-0.433103	0.50056	0.386908
rs4746855	-0.341181	0.518551	0.510569
rs4804416	-0.209527	0.436412	0.631147
rs6546096	-0.46538	0.503642	0.355471
rs6792725	-0.450466	0.496773	0.364521
rs687339	-0.518918	0.510173	0.309086
rs7314285	-0.379747	0.496482	0.444345
rs849133	-0.43603	0.495353	0.378729
rs9427104	-0.337528	0.478167	0.480263
rs9697210	-0.403923	0.487476	0.40733
rs9901675	-0.633591	0.51433	0.217995
All	-0.441556	0.479809	0.357429

## Sheet: Sheet8
Table S8. Leave-one-out analysis of serum estradiol on gout.
Primary analysis
SNP	beta	se	p-val
rs10491431	0.0338781	0.0786929	0.666824
rs45446698	-0.0356509	0.0665454	0.592139
rs657152	0.00403206	0.0843121	0.961857
rs727428	0.00747489	0.082795	0.928063
rs727479	0.018325	0.0976749	0.851181
rs7662029	0.0478122	0.0748734	0.5231
rs76712439	0.0486238	0.0769769	0.527604
All	0.0180888	0.0732122	0.804852
Duplicate analysis
SNP	beta	se	p-val
rs10491431	0.00492087	0.196836	0.980055
rs657152	0.00836941	0.211147	0.968382
rs727428	-0.0517548	0.192747	0.788306
rs727479	0.293355	0.244	0.229258
rs7662029	-0.0234348	0.197501	0.905547
All	0.0269967	0.181629	0.88184

## Sheet: Sheet9
Table S9. Leave-one-out analysis of total testosterone on serum urate and gout among men.
Outcome: serum urate
SNP	beta	se	p-val
rs10192634	-0.0114364	0.0180783	0.526995
rs10279715	-0.0114957	0.0180721	0.524709
rs1033667	-0.010338	0.0179769	0.565243
rs1058319	-0.0125924	0.0180415	0.485198
rs10761996	-0.0138384	0.0180668	0.443701
rs10864086	-0.0120651	0.018084	0.504662
rs10868080	-0.0139878	0.0180358	0.438008
rs10958704	-0.0104869	0.0179745	0.559602
rs10982192	-0.0117369	0.0180857	0.516364
rs11099675	-0.0116413	0.0180784	0.519616
rs111981233	-0.0119021	0.0181146	0.511153
rs112107457	-0.0100448	0.0178882	0.574434
rs112530420	-0.0117849	0.0180846	0.514624
rs112881196	-0.00773326	0.0183842	0.674014
rs114949263	-0.0112129	0.0180656	0.534813
rs115260227	-0.0143724	0.0179933	0.424426
rs11607114	-0.0119553	0.0180836	0.50854
rs11621792	-0.0118077	0.0180809	0.513724
rs11622414	-0.0120985	0.0180942	0.503724
rs11645143	-0.00984056	0.0180528	0.585686
rs11671304	-0.011395	0.0180522	0.527893
rs11703376	-0.0118479	0.0181256	0.513335
rs11735092	-0.014421	0.0180574	0.42451
rs117921873	-0.0125772	0.0180463	0.485841
rs11856926	-0.0126948	0.0180519	0.481906
rs11934762	-0.0109925	0.0180487	0.542491
rs1229498	-0.0121823	0.0180744	0.500306
rs12320328	-0.0116014	0.0180971	0.521483
rs12336359	-0.0134271	0.0179339	0.454039
rs12406721	-0.0116383	0.0181293	0.520898
rs12470971	-0.0125037	0.0180497	0.488474
rs12592697	-0.0135024	0.0180363	0.454086
rs12614829	-0.0129187	0.0180661	0.474561
rs12679590	-0.0120018	0.0180764	0.506724
rs12796488	-0.0118643	0.0181313	0.512884
rs12942088	-0.0137636	0.0185164	0.457288
rs12947017	-0.0164842	0.0188148	0.380962
rs13010903	-0.0123497	0.0180664	0.494245
rs13108218	-0.0135458	0.0180902	0.453981
rs13112099	-0.0147677	0.0180446	0.413127
rs13289095	-0.01264	0.0180215	0.483062
rs1349359	-0.0122951	0.0180703	0.49625
rs1369170	-0.011088	0.0180534	0.539096
rs1421085	-0.00981281	0.0178772	0.583073
rs1441911	-0.0115795	0.0180747	0.52175
rs145359938	-0.0121325	0.0180739	0.502048
rs1468684	-0.0115369	0.0180681	0.523133
rs1679147	-0.0116024	0.0181023	0.521564
rs1688031	-0.0127113	0.018085	0.482141
rs1702333	-0.0126344	0.0180495	0.483937
rs1708302	-0.0109535	0.0180232	0.543358
rs1736177	-0.0123946	0.0181186	0.493925
rs1782652	-0.0115635	0.018067	0.522151
rs1812755	-0.012653	0.0180614	0.48358
rs1933801	-0.0134829	0.0181063	0.456482
rs1947042	-0.0112859	0.0180908	0.532728
rs1955698	-0.0128116	0.0180122	0.476914
rs1979835	-0.0119918	0.0180911	0.507424
rs1994721	-0.0141234	0.0180609	0.434223
rs199950405	-0.0122044	0.0180719	0.499468
rs2012736	-0.012299	0.018105	0.49694
rs202200760	-0.0120335	0.0181899	0.508263
rs2038695	-0.011661	0.0180873	0.519118
rs2090409	-0.0113982	0.0180905	0.528653
rs2239222	-0.0113215	0.0180673	0.530903
rs2257997	-0.0118532	0.0180778	0.512033
rs2290867	-0.0114284	0.0180683	0.527053
rs2306216	-0.0107911	0.0180187	0.549252
rs2351958	-0.0111875	0.0180839	0.536153
rs2453237	-0.0111119	0.0180421	0.537968
rs2551641	-0.0117474	0.018078	0.515808
rs2583948	-0.0099673	0.0178962	0.577561
rs2608911	-0.0105316	0.0179748	0.557938
rs2668776	-0.0126309	0.0180757	0.484691
rs2721195	-0.0118618	0.0180892	0.511991
rs2764772	-0.013012	0.0180966	0.472122
rs2792751	-0.0116623	0.018071	0.518693
rs28394864	-0.00896944	0.0181936	0.622012
rs2862954	-0.0129753	0.0180113	0.471282
rs28929474	-0.0132966	0.0183335	0.46829
rs2905801	-0.0107381	0.0180661	0.552258
rs3132934	-0.0133844	0.018	0.457134
rs329122	-0.012683	0.0180403	0.482033
rs34040779	-0.0124612	0.0180594	0.490188
rs34702488	-0.0119131	0.0180872	0.510122
rs34851490	-0.0117437	0.0181259	0.517053
rs34955534	-0.0133126	0.0180312	0.460326
rs35182096	-0.0107574	0.0180159	0.550439
rs35728231	-0.0123108	0.0180823	0.495985
rs35737316	-0.0115358	0.0181262	0.524503
rs35824797	-0.0105188	0.0180254	0.55952
rs36086195	-0.0135472	0.0179193	0.449642
rs3742223	-0.0113525	0.0180595	0.529599
rs3768321	-0.0113434	0.0180911	0.53065
rs3779354	-0.0119247	0.018079	0.509519
rs3802650	-0.0109466	0.0180295	0.543751
rs3808869	-0.0102089	0.0178491	0.567352
rs3809272	-0.0133983	0.0179361	0.455063
rs4522206	-0.0131356	0.0179833	0.465126
rs4525526	-0.0130606	0.0180784	0.470024
rs4754839	-0.0121979	0.0180757	0.499787
rs4757142	-0.0113997	0.018062	0.527947
rs4841133	-0.0127772	0.018033	0.478608
rs4843753	-0.0109273	0.0180634	0.545218
rs4871844	-0.0113301	0.0180467	0.530122
rs4900463	-0.0121295	0.0180909	0.502554
rs554341153	-0.0116223	0.018099	0.520775
rs555754	-0.00992054	0.0178708	0.578809
rs55707100	-0.012599	0.0181368	0.487267
rs55869022	-0.0123207	0.0180719	0.495389
rs56196860	-0.0160758	0.0188723	0.394316
rs56332871	-0.0147537	0.0180875	0.414681
rs575146	-0.0107517	0.0179742	0.549724
rs577841969	-0.0112513	0.0180683	0.533475
rs58223193	-0.00942597	0.0178634	0.597729
rs59194935	-0.0109236	0.0180334	0.544687
rs59934550	-0.0113991	0.0180632	0.527997
rs6029632	-0.0107461	0.0180289	0.551142
rs60701	-0.0111516	0.0180324	0.536299
rs6073431	-0.00820392	0.0178018	0.644909
rs61762319	-0.0111108	0.0180567	0.538338
rs62011286	-0.0134357	0.0180296	0.456149
rs62062271	-0.00996802	0.0179824	0.579358
rs631695	-0.0111699	0.0180806	0.536718
rs645040	-0.0107935	0.0181341	0.551709
rs6656451	-0.0120933	0.0180835	0.503655
rs6676846	-0.011148	0.0180786	0.537473
rs6736913	-0.0100904	0.0178605	0.572103
rs6750410	-0.0130191	0.0180294	0.470231
rs6870458	-0.0115099	0.0180906	0.524621
rs6939861	-0.0111905	0.0180697	0.535723
rs7015	-0.0159754	0.0180106	0.375078
rs7076924	-0.0109372	0.0180159	0.543794
rs7087756	-0.0123022	0.0181133	0.497024
rs7123283	-0.0118765	0.0180835	0.511336
rs7182912	-0.0128947	0.0180021	0.473814
rs7216664	-0.010815	0.0180057	0.548076
rs72683923	-0.00920593	0.0176732	0.602439
rs72704352	-0.012192	0.018074	0.499955
rs72721770	-0.0109373	0.0180212	0.543908
rs72841496	-0.0127344	0.0180694	0.480966
rs73079476	-0.0138344	0.0181184	0.445133
rs7314285	-0.00999774	0.0178801	0.576056
rs738409	-0.00652683	0.0178363	0.714417
rs7621942	-0.0116732	0.0180815	0.518545
rs7639513	-0.0109215	0.0180131	0.54431
rs7679843	-0.0120319	0.0181032	0.50629
rs7758796	-0.0123558	0.0180849	0.494472
rs7828742	-0.0113292	0.0180514	0.530258
rs7835492	-0.0111543	0.0180396	0.536364
rs7844586	-0.012401	0.0180642	0.492402
rs78581485	-0.0121922	0.0180903	0.500334
rs7915430	-0.0114895	0.0180801	0.525117
rs79391862	-0.0120618	0.018155	0.506449
rs79717793	-0.0159007	0.017882	0.373896
rs7997628	-0.0106466	0.0179505	0.553109
rs80138475	-0.0128997	0.018019	0.474055
rs8107967	-0.0110139	0.0180332	0.541362
rs841194	-0.0137583	0.0179164	0.442538
rs854764	-0.0124686	0.0180571	0.489874
rs9383605	-0.0115722	0.0180724	0.521961
rs9426823	-0.0134253	0.0179399	0.45425
rs9738226	-0.0143366	0.0179126	0.423499
rs9986829	-0.0113968	0.0181793	0.530717
All	-0.0119164	0.0180043	0.508058
Outcome: gout
SNP	beta	se	p-val
rs10192634	-0.00451311	0.00217384	0.0378842
rs10279715	-0.00458353	0.00217554	0.0351306
rs1033667	-0.00431268	0.00214705	0.0445736
rs1058319	-0.00472552	0.00216268	0.0288862
rs10750766	-0.00426598	0.00212903	0.0451002
rs10761996	-0.00468486	0.00218068	0.0316861
rs10864086	-0.00454701	0.00217484	0.0365515
rs10868080	-0.00485458	0.00216842	0.0251712
rs10958704	-0.0043963	0.00215889	0.0417129
rs10982192	-0.00471343	0.00216904	0.0297765
rs11099675	-0.00464067	0.00217415	0.0328038
rs111981233	-0.00463019	0.00217885	0.0335815
rs112107457	-0.00458692	0.00217597	0.0350322
rs112530420	-0.00457692	0.00217571	0.0354095
rs112881196	-0.00414199	0.0022129	0.0612418
rs114949263	-0.00448903	0.00217214	0.0387676
rs115260227	-0.00476768	0.00217509	0.0283835
rs11607114	-0.00448716	0.00216992	0.0386496
rs11621792	-0.00473485	0.00216314	0.0286054
rs11622414	-0.00459274	0.00217698	0.0348856
rs11645143	-0.0042735	0.00216564	0.048459
rs11671304	-0.00460461	0.0021746	0.0342217
rs11703376	-0.00460547	0.0021805	0.0346767
rs11735092	-0.00480753	0.00217812	0.0273002
rs117921873	-0.0045345	0.00217316	0.0369256
rs11856926	-0.00458517	0.00217592	0.0350975
rs11934762	-0.00450943	0.00217377	0.0380357
rs1229498	-0.00456801	0.00217481	0.0356917
rs12320328	-0.00440078	0.00216648	0.0422241
rs12336359	-0.00475582	0.00216076	0.0277361
rs12406721	-0.00451883	0.00218026	0.0382089
rs12470971	-0.00460484	0.0021748	0.0342288
rs12592697	-0.00461333	0.00217874	0.0342235
rs12614829	-0.00469186	0.00217473	0.0309707
rs12679590	-0.00464555	0.00217253	0.0324914
rs12796488	-0.0045261	0.00218051	0.037921
rs12942088	-0.00492527	0.00222506	0.02686
rs12947017	-0.00577487	0.00224409	0.0100715
rs13010903	-0.00462498	0.00217444	0.0334217
rs13108218	-0.00509334	0.00214225	0.0174273
rs13112099	-0.00481229	0.00217918	0.0272232
rs13289095	-0.00466527	0.00216979	0.0315469
rs1349359	-0.00468422	0.00216986	0.0308685
rs1369170	-0.00452082	0.00217416	0.0375861
rs1421085	-0.00455291	0.00217599	0.0364079
rs1441911	-0.00467622	0.00217125	0.0312637
rs145359938	-0.00457143	0.00217463	0.035539
rs1468684	-0.00451784	0.00217167	0.0374936
rs1679147	-0.00431589	0.00215723	0.0454286
rs1688031	-0.00456572	0.00217807	0.0360625
rs1702333	-0.0046796	0.0021712	0.0311382
rs1708302	-0.00459509	0.00217554	0.0346728
rs1736177	-0.00467143	0.00217905	0.0320497
rs1782652	-0.00453209	0.00217248	0.0369659
rs1812755	-0.0046479	0.00217484	0.0325878
rs1933801	-0.00480195	0.00217687	0.0273915
rs1947042	-0.00445175	0.0021726	0.0404579
rs1955698	-0.00460174	0.00217486	0.0343551
rs1979835	-0.00463972	0.00217549	0.0329477
rs1994721	-0.00493718	0.00216552	0.022613
rs199950405	-0.00462272	0.00217425	0.0334937
rs2012736	-0.00477079	0.00217029	0.027933
rs202200760	-0.00452562	0.00218779	0.0385857
rs2038695	-0.00469215	0.00217208	0.0307564
rs2090409	-0.00457935	0.00217755	0.0354671
rs2239222	-0.00458109	0.00217595	0.035263
rs2257997	-0.00468972	0.00216805	0.0305331
rs2290867	-0.00449689	0.00217094	0.0383218
rs2306216	-0.0044798	0.00217061	0.0390322
rs2351958	-0.00463802	0.00217718	0.0331482
rs2453237	-0.00445386	0.00216574	0.0397331
rs2551641	-0.00456831	0.00217485	0.0356831
rs2583948	-0.0044374	0.00216656	0.0405467
rs2608911	-0.00457127	0.00217572	0.0356378
rs2668776	-0.00445067	0.00217047	0.0403108
rs2721195	-0.00470685	0.00217037	0.0301066
rs2764772	-0.00445252	0.00217679	0.0408101
rs2792751	-0.00447046	0.00216407	0.038851
rs28394864	-0.00418128	0.00218587	0.055765
rs2862954	-0.00461154	0.00217533	0.0340127
rs28929474	-0.00447376	0.00220586	0.0425471
rs2905801	-0.00440794	0.00217008	0.0422311
rs3132934	-0.0045243	0.00217534	0.0375424
rs329122	-0.0044484	0.00216366	0.0397863
rs34040779	-0.0045595	0.0021747	0.0360276
rs34702488	-0.00438209	0.00215583	0.0420855
rs34707604	-0.00507732	0.00217294	0.0194592
rs34851490	-0.00454713	0.00218029	0.0370183
rs34955534	-0.00480902	0.00216333	0.0262178
rs35182096	-0.00424754	0.00212349	0.0454716
rs35728231	-0.00459372	0.00217633	0.0347923
rs35737316	-0.00462364	0.00218078	0.0339906
rs35824797	-0.00474082	0.00217037	0.0289375
rs36086195	-0.00462266	0.00217515	0.0335691
rs3742223	-0.00461161	0.00217508	0.0339894
rs3768321	-0.00471364	0.00217335	0.0300947
rs3779354	-0.00449336	0.00216882	0.0382841
rs3802650	-0.00458841	0.00217581	0.0349591
rs3808869	-0.00450214	0.00217005	0.0380176
rs3809272	-0.00470804	0.00216786	0.0298748
rs3842763	-0.00446688	0.00216847	0.0394059
rs40270	-0.00439441	0.00215378	0.0413185
rs4522206	-0.00471463	0.00216693	0.0295767
rs4525526	-0.00489224	0.00215819	0.0234008
rs4754839	-0.00468568	0.0021699	0.0308197
rs4757142	-0.00457237	0.00217509	0.03554
rs4841133	-0.0046684	0.00217208	0.0316125
rs4843753	-0.00465539	0.00217624	0.0324203
rs4871844	-0.00460591	0.00217462	0.0341726
rs4900463	-0.00456124	0.00217635	0.0360985
rs554341153	-0.00451274	0.00217595	0.0380872
rs555754	-0.00441149	0.00216182	0.0412868
rs55707100	-0.00486891	0.00217126	0.024933
rs55869022	-0.00465305	0.00217328	0.0322722
rs56196860	-0.00450877	0.00227296	0.0472947
rs56332871	-0.00459923	0.00218772	0.0355278
rs575146	-0.00454651	0.00217388	0.0364901
rs577841969	-0.00441252	0.0021633	0.0413788
rs58223193	-0.00439817	0.00216601	0.0423012
rs59194935	-0.0044888	0.00217139	0.0387106
rs59934550	-0.00450561	0.00217124	0.0379742
rs6029632	-0.00450789	0.00217406	0.0381267
rs60701	-0.00451161	0.00217097	0.0376953
rs6073431	-0.0040611	0.00212621	0.0561307
rs61762319	-0.00462349	0.00217585	0.033594
rs62011286	-0.00470776	0.00217447	0.0303864
rs62062271	-0.00432895	0.00215987	0.0450414
rs631695	-0.00449441	0.00217485	0.0387775
rs645040	-0.0042936	0.00217214	0.0480794
rs6656451	-0.00451885	0.00217324	0.0375886
rs6676846	-0.00462371	0.00217725	0.0336997
rs6736913	-0.0046796	0.0021711	0.0311302
rs6750410	-0.00459518	0.00217638	0.0347386
rs6870458	-0.00461305	0.00217702	0.0340924
rs6939861	-0.00466944	0.0021744	0.0317562
rs7015	-0.00493749	0.0021778	0.0233789
rs7076924	-0.00431247	0.00213112	0.0430142
rs7087756	-0.0045714	0.00217948	0.0359516
rs7123283	-0.00460382	0.00217546	0.0343238
rs7182912	-0.00469699	0.00216747	0.0302323
rs7216664	-0.00455023	0.00217475	0.0364114
rs72683923	-0.00443199	0.00216453	0.0406042
rs72704352	-0.00462343	0.00217442	0.0334795
rs72721770	-0.00461633	0.00217519	0.0338153
rs72841496	-0.00462185	0.00217683	0.0337375
rs73079476	-0.00475621	0.00218262	0.0293222
rs7314285	-0.00446676	0.00216898	0.0394579
rs7621942	-0.00471244	0.00216822	0.0297491
rs7639513	-0.00447364	0.00216757	0.0390279
rs7679843	-0.00453308	0.002177	0.0373185
rs7758796	-0.00479986	0.0021602	0.0262866
rs7828742	-0.00443158	0.00215835	0.0400507
rs7835492	-0.00457125	0.00217508	0.0355842
rs7844586	-0.0045915	0.00217527	0.0347921
rs78581485	-0.00457791	0.00217671	0.0354546
rs7915430	-0.00449017	0.002172	0.0387056
rs79391862	-0.0044418	0.00218112	0.041703
rs79717793	-0.00485385	0.00217395	0.0255666
rs7997628	-0.00450434	0.0021702	0.0379368
rs80138475	-0.00468611	0.00217047	0.0308482
rs8107967	-0.00451316	0.00217259	0.0377722
rs841194	-0.00470957	0.00217033	0.0300087
rs854764	-0.0045526	0.00217428	0.0362739
rs9383605	-0.00459151	0.00217525	0.03479
rs9426823	-0.00472899	0.00216559	0.0289844
rs9461224	-0.00475461	0.00215995	0.0277175
rs9738226	-0.0043145	0.00215762	0.0455366
rs9986829	-0.00486162	0.00217965	0.0257171
All	-0.00459014	0.00216622	0.0340937

## Sheet: Sheet10
Table S10. Leave-one-out analysis of bioavailable testosterone on serum urate and gout among men.
Outcome: serum urate
SNP	beta	se	p-val
rs10279715	0.0121579	0.0184088	0.508974
rs10510939	0.010649	0.0184134	0.563042
rs10738700	0.0126557	0.0183198	0.489678
rs10982156	0.0105218	0.0184504	0.568493
rs1112195	0.0112568	0.0184423	0.541612
rs112217694	0.00932408	0.0183099	0.610586
rs112881196	0.0198593	0.0186743	0.287576
rs114492985	0.01208	0.0183495	0.510329
rs115260227	0.00518333	0.0183029	0.777026
rs116823388	0.0127252	0.018351	0.48804
rs11703376	0.0116672	0.0185515	0.529407
rs11751920	0.0100902	0.0183509	0.582423
rs1264332	0.0117487	0.0185605	0.526739
rs1272131	0.00764532	0.0180249	0.671455
rs12796488	0.0117995	0.0186296	0.526489
rs12810788	0.0134337	0.0181766	0.459868
rs12944649	0.0143822	0.0182985	0.431882
rs13028479	0.0096858	0.0184617	0.599831
rs13835	0.0100573	0.0183592	0.583823
rs145359938	0.0107833	0.0184558	0.559033
rs146115416	0.0121387	0.0184317	0.510167
rs17703883	0.00756477	0.0183767	0.680595
rs1812755	0.00970481	0.0184185	0.59826
rs2011425	0.0108896	0.0184905	0.555907
rs2035837	0.00621511	0.0185171	0.737141
rs2038695	0.0117959	0.018446	0.522509
rs2090409	0.0124728	0.0184539	0.499111
rs2184968	0.0124625	0.0183517	0.49708
rs2287756	0.00991311	0.018317	0.588372
rs2327121	0.0123907	0.0183147	0.498693
rs2438086	0.0106847	0.0184476	0.562459
rs2631864	0.0120997	0.0183996	0.510792
rs2668776	0.00983256	0.0184573	0.594228
rs2764772	0.0093407	0.0184887	0.61341
rs2959132	0.0122811	0.0183592	0.503537
rs2961853	0.0106368	0.0184282	0.563804
rs296386	0.0103029	0.0183994	0.575508
rs3020421	0.0119428	0.0183901	0.516072
rs34040779	0.0103003	0.0183836	0.575275
rs34192788	0.0117951	0.0184136	0.521806
rs35737316	0.0122516	0.0185272	0.508435
rs3742223	0.012736	0.0183881	0.488547
rs3821866	0.010352	0.0184234	0.574189
rs4562360	0.0108431	0.0184951	0.557697
rs4678408	0.011948	0.0184567	0.517403
rs4872310	0.0103369	0.0184094	0.574454
rs4919686	0.0125397	0.0183565	0.494531
rs503542	0.0126419	0.0182796	0.489198
rs55765314	0.011264	0.0184426	0.541358
rs55795858	0.0111331	0.0184361	0.545928
rs55869022	0.010474	0.0184332	0.56989
rs56196860	0.0074103	0.0201731	0.713369
rs57606486	0.0115897	0.0184232	0.529298
rs58879558	0.0139027	0.0179352	0.438243
rs61762319	0.0123994	0.0183068	0.498209
rs62041532	0.0117588	0.0184237	0.523317
rs6486542	0.00899047	0.0183087	0.623392
rs6551280	0.0151914	0.0177055	0.39089
rs6600895	0.0123055	0.0183354	0.502135
rs6718154	0.0127694	0.0184301	0.4884
rs7089031	0.0113307	0.0184355	0.538812
rs71519251	0.0106584	0.0184202	0.562841
rs7265992	0.00720324	0.0177984	0.685688
rs72664935	0.0119781	0.0183961	0.514968
rs72774885	0.0113748	0.0184472	0.537488
rs745486	0.00922894	0.0181952	0.612001
rs7454964	0.0117394	0.0184098	0.523688
rs76592891	0.013522	0.0180272	0.453203
rs7679843	0.0111794	0.0185046	0.545749
rs7758796	0.0103967	0.0184881	0.573882
rs78165052	0.0123271	0.0183257	0.501158
rs7857865	0.00908076	0.0180768	0.615425
rs7872329	0.0113565	0.0184308	0.537783
rs7912521	0.00434193	0.0185654	0.815085
rs7915430	0.0118627	0.0183942	0.518984
rs7928369	0.00957299	0.0183252	0.601395
rs79861271	0.0104401	0.0184435	0.571353
rs8061590	0.0144588	0.0181682	0.42613
rs8076703	0.0119465	0.0184302	0.516856
rs912202	0.0140156	0.0184498	0.447455
rs9322822	0.00817351	0.0185613	0.659682
rs950716	0.010931	0.018467	0.553904
rs9824196	0.011784	0.0184526	0.523078
rs9986829	0.0132632	0.018762	0.479617
All	0.0111685	0.0182906	0.541457
Outcome: gout
SNP	beta	se	p-val
rs10279715	-0.0015285	0.00274525	0.577679
rs10510939	-0.00139848	0.00272738	0.608123
rs10738700	-0.00166985	0.00273929	0.542133
rs10982156	-0.00165365	0.00274402	0.54675
rs1112195	-0.00163421	0.00273996	0.550885
rs112217694	-0.00187826	0.00271424	0.488935
rs112881196	-0.000564521	0.0028001	0.840224
rs114492985	-0.00144812	0.00273349	0.596272
rs115260227	-0.00199433	0.00276577	0.470864
rs116823388	-0.00144661	0.00274254	0.597867
rs11703376	-0.0015472	0.0027598	0.575056
rs11751920	-0.00172886	0.00272724	0.52613
rs1264332	-0.00132173	0.00275445	0.631332
rs1272131	-0.00166106	0.00274658	0.54533
rs12796488	-0.00135701	0.00276804	0.623962
rs12810788	-0.00121683	0.0027026	0.652533
rs12944649	-0.000930522	0.00269586	0.729969
rs13028479	-0.00189232	0.00273449	0.488926
rs13835	-0.00167776	0.00273648	0.539805
rs145359938	-0.00149986	0.00274488	0.584778
rs146115416	-0.00164104	0.00274528	0.549994
rs17703883	-0.00138473	0.00276154	0.616066
rs1812755	-0.00167007	0.00274725	0.54325
rs2011425	-0.00176363	0.00274078	0.519914
rs2035837	-0.00242333	0.00274111	0.376659
rs2038695	-0.00173085	0.0027364	0.527041
rs2090409	-0.00150885	0.00275168	0.583461
rs2184968	-0.00156882	0.00274435	0.567556
rs2287756	-0.0017615	0.00272048	0.517312
rs2327121	-0.00149894	0.00274047	0.584402
rs2438086	-0.00157202	0.0027454	0.566915
rs2631864	-0.00156057	0.00274434	0.569594
rs2668776	-0.00122162	0.00273097	0.654643
rs2764772	-0.00123783	0.00274603	0.652155
rs2959132	-0.00127265	0.00270527	0.638045
rs2961853	-0.00171159	0.00273272	0.531097
rs296386	-0.0017476	0.00272767	0.521722
rs3020421	-0.00154472	0.00274233	0.57324
rs34040779	-0.00148928	0.00274042	0.586822
rs34192788	-0.00169132	0.00273389	0.536148
rs35737316	-0.00157949	0.00275898	0.566991
rs3742223	-0.00159663	0.00274838	0.561285
rs3821866	-0.00177571	0.0027281	0.515113
rs4562360	-0.00173806	0.00274422	0.526502
rs4678408	-0.000930385	0.00264379	0.724903
rs4872310	-0.00137967	0.00273135	0.613471
rs4919686	-0.00153934	0.00274513	0.574966
rs503542	-0.00141637	0.00273299	0.604284
rs55765314	-0.00180025	0.00271356	0.507055
rs55795858	-0.00160923	0.00274033	0.557043
rs55869022	-0.00167295	0.0027405	0.54156
rs56196860	-0.000828373	0.00299834	0.782335
rs57606486	-0.00133942	0.00271539	0.621823
rs58879558	-0.00118951	0.00268156	0.65734
rs61762319	-0.00158878	0.00274155	0.562239
rs62041532	-0.00171769	0.00273186	0.529505
rs6486542	-0.0019579	0.00270891	0.469826
rs6551280	-0.0012224	0.00271175	0.652149
rs6600895	-0.00140791	0.00273045	0.606109
rs6718154	-0.00142445	0.00274882	0.604316
rs7089031	-0.00178252	0.002713	0.511162
rs71519251	-0.00116853	0.00266179	0.66066
rs7265992	-0.00176062	0.0027358	0.519868
rs72664935	-0.00139656	0.0027305	0.609026
rs72774885	-0.00150336	0.00274278	0.583613
rs745486	-0.00174951	0.00272695	0.521157
rs7454964	-0.00151343	0.0027411	0.580861
rs76592891	-0.00130265	0.00271048	0.630801
rs7679843	-0.00141479	0.0027481	0.606676
rs7758796	-0.00201936	0.00270963	0.456118
rs78165052	-0.00178768	0.00271213	0.509803
rs7857865	-0.00151672	0.00274148	0.580094
rs7872329	-0.0011696	0.00264456	0.658296
rs7912521	-0.00235895	0.00277841	0.395867
rs7915430	-0.00139972	0.0027274	0.607806
rs7928369	-0.00169062	0.00273912	0.537093
rs79861271	-0.00176673	0.00273299	0.517991
rs8061590	-0.00104134	0.00269653	0.699366
rs8076703	-0.00158245	0.00274548	0.564355
rs912202	-0.0014393	0.00276261	0.602372
rs9322822	-0.00199797	0.00276081	0.469257
rs950716	-0.00164769	0.0027444	0.54825
rs9824196	-0.00177722	0.00273218	0.515384
rs9986829	-0.00212654	0.00277842	0.444048
All	-0.00155682	0.00272032	0.567124

[truncated: 8 more sheets: Sheet11, Sheet12, Sheet13, Sheet14, Sheet15, Sheet16, Sheet17, Sheet18]
